# Supplementary material for: Delayed gut microbiota development in high-risk for asthma infants is temporarily modifiable by Lactobacillus supplementation
Source: Nat Commun. 2018 Feb 16;9:707. doi: 10.1038/s41467-018-03157-4 (PMC5816017; doi:10.1038/s41467-018-03157-4)
Supplement: Supplementary file 3 — Supplementary Data 1 [file 41467_2018_3157_MOESM3_ESM.xlsx]

## Sheet: Sheet1
Supplementary Data 1: Specific bacterial taxa relatively enriched or depleted in high-risk for asthma (HR) compared to healthy (HC) infants at birth.
OTUs	HC	HR	HC-HR#	Model*	q-value	Order	Family	Genus	Species
578016	16859.9	311.471	16548.5	NB	0.039748	Bacteroidales	Porphyromonadaceae	Parabacteroides	distasonis
504674	11268.1	0.235294	11267.9	NB	5.24652e-08	Clostridiales	[Tissierellaceae]	Anaerococcus	-
4309301	9657.57	86.7647	9570.81	NB	1.48259e-05	Lactobacillales	Streptococcaceae	Streptococcus	-
814442	8149.5	21.6471	8127.85	NB	2.52711e-10	Enterobacteriales	Enterobacteriaceae	Citrobacter	-
4439603	3882	331.294	3550.71	NB	0.0450644	Lactobacillales	Streptococcaceae	Streptococcus	-
4477696	3586.93	249.588	3337.34	NB	0.037304	Pasteurellales	Pasteurellaceae	Haemophilus	-
175485	904.071	45.6471	858.424	NB	0.0334492	Bacteroidales	Bacteroidaceae	Bacteroides	-
299267	863.929	89.8824	774.046	NB	0.0202866	Enterobacteriales	Enterobacteriaceae	-	-
4481613	622.214	45.8824	576.332	NB	0.0299851	Coriobacteriales	Coriobacteriaceae	Collinsella	aerofaciens
4307484	547.857	6.88235	540.975	NB	0.000186084	Lactobacillales	Streptococcaceae	Streptococcus	-
167950	428.857	4.35294	424.504	NB	0.000156579	Enterobacteriales	Enterobacteriaceae	Citrobacter	-
866280	419.5	2.64706	416.853	NB	0.00915406	Actinomycetales	Micrococcaceae	Rothia	mucilaginosa
161423	321.143	26.5294	294.613	NB	0.0438129	Bacteroidales	Bacteroidaceae	Bacteroides	-
577294	299.429	20.5882	278.84	NB	0.0829909	Bacteroidales	Porphyromonadaceae	Parabacteroides	distasonis
3138798	228.857	0.705882	228.151	NB	0.00695225	Clostridiales	Veillonellaceae	Phascolarctobacterium	-
4306048	167.929	2.11765	165.811	NB	6.83307e-05	Lactobacillales	Streptococcaceae	Streptococcus	-
688934	170.429	5.94118	164.487	NB	0.0874968	Enterobacteriales	Enterobacteriaceae	-	-
4103317	136.857	10.2353	126.622	NB	0.00915406	Bacteroidales	Bacteroidaceae	Bacteroides	ovatus
4467447	134.286	8.17647	126.109	NB	0.0288664	Bacteroidales	Bacteroidaceae	Bacteroides	-
4390365	123.429	1.94118	121.487	NB	6.67488e-05	Erysipelotrichales	Erysipelotrichaceae	-	-
4256470	140.857	19.5294	121.328	NB	0.0821688	Bacteroidales	Bacteroidaceae	Bacteroides	-
2986828	118.071	0.0588235	118.013	NB	4.32444e-05	Clostridiales	Lachnospiraceae	-	-
1823053	81.5	2.47059	79.0294	NB	0.0183	Lactobacillales	Streptococcaceae	Lactococcus	-
4343005	85.7143	7.94118	77.7731	NB	0.0737665	Enterobacteriales	Enterobacteriaceae	-	-
4469492	70.2143	0.117647	70.0966	NB	3.68221e-06	Burkholderiales	Comamonadaceae	Delftia	-
703635	41.5	0.823529	40.6765	NB	0.00102866	Enterobacteriales	Enterobacteriaceae	Citrobacter	-
1012948	41.2143	1	40.2143	NB	0.00569302	Actinomycetales	Corynebacteriaceae	Corynebacterium	-
4302049	36.8571	0.529412	36.3277	NB	0.0134843	Lactobacillales	Streptococcaceae	Streptococcus	-
1130824	29.5	0.882353	28.6176	NB	0.0320594	Lactobacillales	Streptococcaceae	Lactococcus	-
4430639	26.2857	1.64706	24.6387	NB	0.0471474	Pasteurellales	Pasteurellaceae	Haemophilus	parainfluenzae
4442130	22.3571	2.11765	20.2395	NB	0.00899291	Lactobacillales	Streptococcaceae	Streptococcus	-
4427030	19.3571	0.882353	18.4748	NB	0.0246382	Pasteurellales	Pasteurellaceae	Haemophilus	parainfluenzae
919562	16.3571	1.35294	15.0042	NB	0.0265546	Bacillales	Staphylococcaceae	Staphylococcus	aureus
258785	12.7143	3	9.71429	ZINB	0.000894819	Enterobacteriales	Enterobacteriaceae	-	-
177222	13.2857	3.76471	9.52101	ZINB	0.0126542	Bacteroidales	Bacteroidaceae	Bacteroides	-
329096	16.6429	7.82353	8.81933	ZINB	0.0235076	Enterobacteriales	Enterobacteriaceae	-	-
3544699	8.85714	0.176471	8.68067	NB	0.0157134	Bacteroidales	Bacteroidaceae	Bacteroides	fragilis
851733	7.14286	0.352941	6.78992	NB	0.0508383	Lactobacillales	Lactobacillaceae	Lactobacillus	reuteri
OTU601	6.35714	0.647059	5.71008	ZINB	4.41127e-08	Bacteroidales	Bacteroidaceae	Bacteroides	-
4306262	6	0.294118	5.70588	NB	0.0438129	Verrucomicrobiales	Verrucomicrobiaceae	Akkermansia	muciniphila
513646	5.14286	0.470588	4.67227	NB	0.059426	Lactobacillales	Streptococcaceae	Streptococcus	-
984924	6.78571	2.41176	4.37395	ZINB	0.00160929	Bacillales	Staphylococcaceae	Staphylococcus	-
103166	4.35714	0.294118	4.06303	NB	0.0654732	Enterobacteriales	Enterobacteriaceae	-	-
4312974	3.92857	0.235294	3.69328	NB	0.0594991	Bacillales	-	-	-
171217	2.57143	0.294118	2.27731	NB	0.0420943	Enterobacteriales	Enterobacteriaceae	-	-
359954	1.64286	0.0588235	1.58403	NB	0.0135327	Clostridiales	Veillonellaceae	Veillonella	-
528421	1.71429	0.294118	1.42017	NB	0.0654732	Enterobacteriales	Enterobacteriaceae	Citrobacter	-
265871	1.85714	0.470588	1.38655	NB	0.0530989	Clostridiales	Ruminococcaceae	Faecalibacterium	prausnitzii
169182	2.28571	1.35294	0.932773	ZINB	0.000424809	Enterobacteriales	Enterobacteriaceae	Trabulsiella	-
4395096	1.07143	0.235294	0.836134	ZINB	0.0735901	Bacteroidales	Bacteroidaceae	Bacteroides	-
2281837	1.35714	0.941176	0.415966	ZINB	0.0391981	Enterobacteriales	Enterobacteriaceae	-	-
4337755	0.0714286	1.29412	-1.22269	NB	0.0874968	Gemellales	Gemellaceae	-	-
OTU100807	0.142857	1.47059	-1.32773	NB	0.0829909	Bacillales	Staphylococcaceae	Staphylococcus	aureus
OTU139155	0.0714286	2.23529	-2.16387	NB	0.0473168	Enterobacteriales	Enterobacteriaceae	-	-
OTU126	0.0714286	2.58824	-2.51681	NB	0.00991394	Lactobacillales	-	-	-
1860112	0.142857	3.05882	-2.91597	NB	0.0392401	Clostridiales	Lachnospiraceae	-	-
OTU116	0.142857	3.94118	-3.79832	NB	0.00915406	Lactobacillales	Streptococcaceae	Streptococcus	-
225919	0.214286	5	-4.78571	NB	0.00876554	Lactobacillales	-	-	-
539107	0.285714	5.52941	-5.2437	NB	0.0686147	Enterobacteriales	Enterobacteriaceae	Erwinia	-
OTU860	0.142857	5.76471	-5.62185	NB	0.0114081	Enterobacteriales	Enterobacteriaceae	-	-
679245	0.357143	7.05882	-6.70168	NB	0.0526604	Lactobacillales	Lactobacillaceae	Lactobacillus	zeae
4335781	0.428571	7.23529	-6.80672	NB	0.098497	Bifidobacteriales	Bifidobacteriaceae	Bifidobacterium	-
3583645	0.642857	9.41176	-8.76891	ZINB	0.000165414	Bacteroidales	Bacteroidaceae	Bacteroides	-
1067519	0.857143	9.64706	-8.78992	NB	0.0594991	Bacillales	-	-	-
OTU273	0.357143	12.4118	-12.0546	NB	0.00112652	Lactobacillales	Streptococcaceae	Streptococcus	-
2063400	0.857143	14.0588	-13.2017	ZINB	0.00636617	Bacteroidales	Bacteroidaceae	Bacteroides	-
584109	0.785714	14.2353	-13.4496	NB	0.0210719	Lactobacillales	Streptococcaceae	Streptococcus	-
OTU959	0.5	14.1176	-13.6176	NB	0.00584035	Enterobacteriales	Enterobacteriaceae	-	-
4366843	1.57143	16.5882	-15.0168	NB	0.0594991	Bacteroidales	Bacteroidaceae	Bacteroides	-
525391	0.214286	16.2353	-16.021	NB	0.0157134	Lactobacillales	Enterococcaceae	Enterococcus	-
345540	1.07143	17.7647	-16.6933	NB	0.0137837	Enterobacteriales	Enterobacteriaceae	-	-
4416025	0.214286	19.4118	-19.1975	NB	0.00636617	Clostridiales	Lachnospiraceae	[Ruminococcus]	gnavus
4428313	0.928571	20.3529	-19.4244	NB	0.0102155	Lactobacillales	Lactobacillaceae	Lactobacillus	-
OTU776	0.0714286	20.6471	-20.5756	NB	0.000619839	Lactobacillales	Streptococcaceae	Streptococcus	-
190502	0.357143	26.6471	-26.2899	NB	8.16555e-05	Lactobacillales	Streptococcaceae	Streptococcus	-
519673	0.428571	28.5294	-28.1008	NB	0.00636617	Lactobacillales	Lactobacillaceae	Lactobacillus	-
960131	0.642857	33.1765	-32.5336	NB	0.00840284	Bacillales	Planococcaceae	-	-
4480189	1.28571	33.8235	-32.5378	NB	0.00112652	Lactobacillales	Lactobacillaceae	Lactobacillus	zeae
4435664	1.07143	34	-32.9286	NB	0.0139674	Bacteroidales	Bacteroidaceae	Bacteroides	-
OTU14	0.5	34.7647	-34.2647	NB	0.0111544	Enterobacteriales	Enterobacteriaceae	Trabulsiella	-
1097208	0.928571	39.2353	-38.3067	NB	0.0148905	Bacillales	Staphylococcaceae	Staphylococcus	-
OTU609	0.785714	41.6471	-40.8613	NB	0.0084393	Enterobacteriales	Enterobacteriaceae	-	-
OTU366	1.21429	43.2941	-42.0798	NB	0.0934703	Enterobacteriales	Enterobacteriaceae	-	-
OTU482	1	46	-45	NB	0.00110241	Lactobacillales	Streptococcaceae	Streptococcus	-
3327894	1.85714	49.3529	-47.4958	NB	0.0164432	Bacteroidales	Bacteroidaceae	Bacteroides	uniformis
OTU25	0.142857	49.5294	-49.3866	NB	0.000464143	Enterobacteriales	Enterobacteriaceae	-	-
797229	5.78571	64.7647	-58.979	NB	0.0260576	Enterobacteriales	Enterobacteriaceae	-	-
1084906	3.85714	67	-63.1429	NB	0.0320594	Bacillales	Staphylococcaceae	Staphylococcus	epidermidis
OTU496	3.42857	71.4706	-68.042	NB	0.0022746	Bacillales	Staphylococcaceae	Staphylococcus	-
4418165	5.14286	78.8235	-73.6807	NB	0.0114081	Enterobacteriales	Enterobacteriaceae	Trabulsiella	-
4372612	8.5	95.2941	-86.7941	NB	0.0449193	Bacteroidales	Bacteroidaceae	Bacteroides	-
295146	5	92.7059	-87.7059	NB	0.0284194	Lactobacillales	Enterococcaceae	Enterococcus	-
OTU930	0.357143	100.353	-99.9958	NB	2.18862e-06	Lactobacillales	Streptococcaceae	Streptococcus	-
OTU820	6.42857	111.412	-104.983	NB	0.0450644	Bacillales	Staphylococcaceae	Staphylococcus	-
4447072	0.714286	106.941	-106.227	NB	4.41359e-05	Bacteroidales	Bacteroidaceae	Bacteroides	uniformis
3576174	0.714286	153.118	-152.403	NB	0.000247996	Clostridiales	Clostridiaceae	-	-
OTU443	7.57143	168.176	-160.605	NB	0.0594991	Enterobacteriales	Enterobacteriaceae	-	-
OTU211	0.571429	162.471	-161.899	NB	0.00460705	Enterobacteriales	Enterobacteriaceae	-	-
OTU1064	2	179.118	-177.118	NB	2.16752e-05	Enterobacteriales	Enterobacteriaceae	-	-
2920309	10.5	191	-180.5	NB	0.0704505	Bacteroidales	Bacteroidaceae	Bacteroides	fragilis
348680	0.5	209.118	-208.618	NB	5.297e-07	Lactobacillales	Enterococcaceae	Enterococcus	-
193233	5.92857	242.706	-236.777	NB	0.00686963	Bacteroidales	Bacteroidaceae	Bacteroides	fragilis
4454531	48.4286	290.765	-242.336	NB	0.0752074	Enterobacteriales	Enterobacteriaceae	-	-
606927	1.14286	262.059	-260.916	ZINB	9.41542e-10	Clostridiales	Peptostreptococcaceae	-	-
OTU761	2.35714	264.588	-262.231	NB	0.000424809	Enterobacteriales	Enterobacteriaceae	Trabulsiella	-
4424239	21	284.235	-263.235	NB	0.0115937	Lactobacillales	Streptococcaceae	Streptococcus	-
73609	0.928571	277.647	-276.718	NB	2.51657e-05	Lactobacillales	Lactobacillaceae	Lactobacillus	zeae
2714942	0.285714	336.176	-335.891	NB	4.10787e-06	Clostridiales	Lachnospiraceae	[Ruminococcus]	gnavus
681370	10.2143	370.529	-360.315	NB	0.0141317	Bifidobacteriales	Bifidobacteriaceae	Bifidobacterium	-
4453501	34.6429	441.647	-407.004	NB	0.0235076	Clostridiales	Veillonellaceae	Veillonella	dispar
OTU869	0.357143	425.529	-425.172	NB	3.63789e-12	Enterobacteriales	Enterobacteriaceae	-	-
1129461	48	518.824	-470.824	NB	0.0790261	Lactobacillales	Enterococcaceae	-	-
182874	6	564.882	-558.882	NB	0.0427899	Bacteroidales	Bacteroidaceae	Bacteroides	-
4232045	11	662.941	-651.941	NB	0.0114081	Bacteroidales	Bacteroidaceae	Bacteroides	-
4413447	0.214286	675.706	-675.492	NB	8.30183e-05	Clostridiales	Lachnospiraceae	Epulopiscium	-
4347159	18.3571	713.176	-694.819	NB	3.61005e-05	Bifidobacteriales	Bifidobacteriaceae	Bifidobacterium	adolescentis
4433947	58	918.706	-860.706	NB	0.0102155	Bacteroidales	Bacteroidaceae	Bacteroides	-
4481861	0.214286	983	-982.786	NB	9.25982e-07	Bifidobacteriales	Bifidobacteriaceae	Bifidobacterium	-
4469576	10	1059.71	-1049.71	NB	0.0219314	Clostridiales	Lachnospiraceae	-	-
1142029	0.5	1256.94	-1256.44	NB	4.10787e-06	Bifidobacteriales	Bifidobacteriaceae	Bifidobacterium	-
668514	95.1429	2500	-2404.86	NB	0.00112652	Enterobacteriales	Enterobacteriaceae	-	-
825808	266.571	2738.18	-2471.61	NB	0.0474751	Bifidobacteriales	Bifidobacteriaceae	Bifidobacterium	-
365385	1.28571	3608.65	-3607.36	NB	9.08365e-13	Bifidobacteriales	Bifidobacteriaceae	Bifidobacterium	-
676211	43.2857	4341.94	-4298.66	NB	0.000894819	Enterobacteriales	Enterobacteriaceae	Trabulsiella	-
2724175	5.07143	4462.35	-4457.28	NB	3.53764e-09	Clostridiales	Lachnospiraceae	[Ruminococcus]	gnavus
1076969	0.0714286	4610.24	-4610.16	NB	1.74333e-06	Lactobacillales	Streptococcaceae	Streptococcus	-
782953	43577.5	49864.4	-6286.91	PSN	0	Enterobacteriales	Enterobacteriaceae	-	-
328617	13.4286	6812.41	-6798.98	NB	1.85675e-06	Bacteroidales	Bacteroidaceae	Bacteroides	uniformis
72820	912.357	9874.24	-8961.88	NB	0.0179441	Bifidobacteriales	Bifidobacteriaceae	Bifidobacterium	-
4439360	697.571	9898.24	-9200.66	NB	0.0262934	Bacteroidales	Bacteroidaceae	Bacteroides	-
4445673	1.21429	9335.59	-9334.37	NB	6.65208e-17	Clostridiales	Clostridiaceae	Clostridium	-
538000	9.71429	12304.9	-12295.2	NB	1.7673e-08	Enterobacteriales	Enterobacteriaceae	-	-
# - Difference in mean relative abundance between groups; *NB-Negative Binomial, PSN- Poisson, ZINB-Zero Inflated Negative Binomial.
