# Supplementary material for: Delayed gut microbiota development in high-risk for asthma infants is temporarily modifiable by Lactobacillus supplementation
Source: Nat Commun. 2018 Feb 16;9:707. doi: 10.1038/s41467-018-03157-4 (PMC5816017; doi:10.1038/s41467-018-03157-4)
Supplement: Supplementary file 4 — Supplementary Data 2 [file 41467_2018_3157_MOESM4_ESM.xlsx]

## Sheet: Sheet1
Supplementary Data 2: Specific bacterial taxa relatively enriched or depleted in high-risk for asthma placebo supplemented (HRP) infants compared to healthy (HC) controls at 1 month of age.
OTUs	HC	HRP	HC-HRP#	Model*	q-value	Order	Family	Genus	Species
2119418	21788.1	346.833	21441.2	NB	4.15841e-07	Enterobacteriales	Enterobacteriaceae	-	-
365385	7960.11	124.333	7835.78	NB	0.00129337	Bifidobacteriales	Bifidobacteriaceae	Bifidobacterium	-
825808	5099.52	117.5	4982.02	NB	3.56848e-05	Bifidobacteriales	Bifidobacteriaceae	Bifidobacterium	-
4481613	2209.93	4.66667	2205.26	NB	9.10352e-10	Coriobacteriales	Coriobacteriaceae	Collinsella	aerofaciens
122049	1381.15	34.25	1346.9	NB	2.69563e-06	Enterobacteriales	Enterobacteriaceae	-	-
2497335	1341.96	7.16667	1334.8	NB	0.00697829	Bacteroidales	Porphyromonadaceae	Parabacteroides	distasonis
578016	1275.11	4.41667	1270.69	NB	0.000151421	Bacteroidales	Porphyromonadaceae	Parabacteroides	distasonis
73609	1158.93	12.3333	1146.59	NB	0.000248184	Lactobacillales	Lactobacillaceae	Lactobacillus	zeae
4428313	959.852	0.25	959.602	NB	4.92057e-08	Lactobacillales	Lactobacillaceae	Lactobacillus	-
4347159	1080.15	202.5	877.648	NB	0.0902297	Bifidobacteriales	Bifidobacteriaceae	Bifidobacterium	adolescentis
4436046	786.148	3.08333	783.065	NB	0.0191586	Clostridiales	Lachnospiraceae	Dorea	-
1142029	781.185	25.75	755.435	NB	0.00839775	Bifidobacteriales	Bifidobacteriaceae	Bifidobacterium	-
2986828	669.963	7.58333	662.38	NB	0.00448269	Clostridiales	Lachnospiraceae	-	-
179400	646.815	0.333333	646.481	NB	3.56848e-05	Clostridiales	Lachnospiraceae	[Ruminococcus]	-
4439469	590.852	2.25	588.602	ZINB	0.0775524	Clostridiales	Ruminococcaceae	-	-
1010113	524.444	17.1667	507.278	NB	0.00096273	Enterobacteriales	Enterobacteriaceae	-	-
1096610	493.074	9.33333	483.741	NB	0.0049405	Clostridiales	[Tissierellaceae]	Finegoldia	-
4481861	355.444	17.4167	338.028	NB	0.0480318	Bifidobacteriales	Bifidobacteriaceae	Bifidobacterium	-
328617	331.481	1.58333	329.898	NB	3.34673e-05	Bacteroidales	Bacteroidaceae	Bacteroides	uniformis
1823053	194.407	5.58333	188.824	ZINB	0.000561625	Lactobacillales	Streptococcaceae	Lactococcus	-
1100972	180.667	2.58333	178.083	NB	0.0801449	Lactobacillales	Streptococcaceae	Lactococcus	-
688934	161.333	8.83333	152.5	NB	0.0505263	Enterobacteriales	Enterobacteriaceae	-	-
12574	112.259	5.33333	106.926	NB	0.0155225	Actinomycetales	Actinomycetaceae	Actinomyces	-
1012948	105.593	1.83333	103.759	NB	0.0512399	Actinomycetales	Corynebacteriaceae	Corynebacterium	-
OTU102	98	0.75	97.25	NB	0.0015081	Enterobacteriales	Enterobacteriaceae	-	-
3138798	96.7037	0.416667	96.287	NB	0.0055888	Clostridiales	Veillonellaceae	Phascolarctobacterium	-
577294	101.037	5.41667	95.6204	NB	0.0617154	Bacteroidales	Porphyromonadaceae	Parabacteroides	distasonis
557974	88.8519	0.0833333	88.7685	NB	0.000147232	Pseudomonadales	Pseudomonadaceae	Pseudomonas	-
OTU898	59	0.333333	58.6667	ZINB	1.11336e-13	Bifidobacteriales	Bifidobacteriaceae	Bifidobacterium	adolescentis
4420408	54.1852	0.5	53.6852	NB	0.0777684	Bacteroidales	Bacteroidaceae	Bacteroides	uniformis
4455767	49.8889	6	43.8889	NB	0.0505263	Lactobacillales	Streptococcaceae	Streptococcus	-
3903651	40.2593	1.66667	38.5926	NB	0.0853943	Clostridiales	Ruminococcaceae	Oscillospira	-
OTU276	36.4074	1	35.4074	NB	0.0159691	Bifidobacteriales	Bifidobacteriaceae	Bifidobacterium	adolescentis
4020502	27	0.0833333	26.9167	NB	0.0155225	Bacteroidales	Bacteroidaceae	Bacteroides	-
519673	24.1852	1.08333	23.1019	NB	0.0453974	Lactobacillales	Lactobacillaceae	Lactobacillus	-
925397	23.2222	0.416667	22.8056	NB	0.0772709	Actinomycetales	Propionibacteriaceae	Propionibacterium	acnes
OTU273	18.5926	3.16667	15.4259	NB	0.0433731	Lactobacillales	Streptococcaceae	Streptococcus	-
4447950	15.3704	0.666667	14.7037	NB	0.0153331	Bacteroidales	Bacteroidaceae	Bacteroides	-
OTU918	14.7407	0.666667	14.0741	NB	0.0168088	Enterobacteriales	Enterobacteriaceae	-	-
810831	12.4074	0.166667	12.2407	NB	0.00582939	Enterobacteriales	Enterobacteriaceae	-	-
292521	10.0741	0.5	9.57407	NB	0.00697829	Bifidobacteriales	Bifidobacteriaceae	Bifidobacterium	-
4465561	6.25926	0.0833333	6.17593	NB	0.0155225	Bacteroidales	Prevotellaceae	Prevotella	melaninogenica
814952	5.14815	0.5	4.64815	NB	0.0935771	Enterobacteriales	Enterobacteriaceae	-	-
OTU314	4.44444	0.0833333	4.36111	NB	0.0790022	Lactobacillales	Enterococcaceae	Enterococcus	-
4345397	2.92593	0.333333	2.59259	ZINB	0.0110246	Enterobacteriales	Enterobacteriaceae	-	-
810317	2.81481	0.5	2.31481	NB	0.0766062	Enterobacteriales	Enterobacteriaceae	-	-
OTU21940	2.2963	0.833333	1.46296	ZINB	0.0374008	Enterobacteriales	Enterobacteriaceae	-	-
504674	1.51852	0.0833333	1.43519	ZINB	0.0784961	Clostridiales	[Tissierellaceae]	Anaerococcus	-
511908	1.25926	0.0833333	1.17593	NB	0.0987642	Enterobacteriales	Enterobacteriaceae	Klebsiella	-
OTU1120	1.62963	0.5	1.12963	ZINB	0.0687378	Bifidobacteriales	Bifidobacteriaceae	Bifidobacterium	-
2200896	1.66667	1.41667	0.25	ZINB	0.0150294	Bacteroidales	Bacteroidaceae	Bacteroides	-
4306262	0.518519	1	-0.481481	ZINB	0.0055888	Verrucomicrobiales	Verrucomicrobiaceae	Akkermansia	muciniphila
4472399	0.185185	0.916667	-0.731481	PSN	0.0341343	Clostridiales	-	-	-
289293	4.22222	5.08333	-0.861111	ZINB	0.0902297	Clostridiales	Clostridiaceae	Clostridium	-
191361	0.148148	1.16667	-1.01852	PSN	0.0055888	Clostridiales	Lachnospiraceae	-	-
OTU128130	0.888889	1.91667	-1.02778	ZINB	0.00109858	Enterobacteriales	Enterobacteriaceae	-	-
OTU533	0.62963	1.91667	-1.28704	ZINB	0.000530308	Enterobacteriales	Enterobacteriaceae	-	-
OTU89720	0.592593	3.08333	-2.49074	ZINB	0.0336966	Bifidobacteriales	Bifidobacteriaceae	Bifidobacterium	adolescentis
OTU68338	0.222222	3.41667	-3.19444	NB	0.0373275	Lactobacillales	-	-	-
270094	0.407407	3.91667	-3.50926	NB	0.0835657	Bacteroidales	Bacteroidaceae	Bacteroides	-
3061119	0.185185	4.25	-4.06481	NB	0.0159691	Enterobacteriales	Enterobacteriaceae	-	-
265871	1.07407	5.5	-4.42593	NB	0.00697829	Clostridiales	Ruminococcaceae	Faecalibacterium	prausnitzii
186022	0.37037	4.83333	-4.46296	NB	0.0958888	Clostridiales	Lachnospiraceae	Blautia	-
4449054	0.740741	5.41667	-4.67593	NB	0.0474361	Bacteroidales	Bacteroidaceae	Bacteroides	-
4417158	0.777778	6.08333	-5.30556	NB	0.0505263	Enterobacteriales	Enterobacteriaceae	-	-
OTU505	0.37037	6.75	-6.37963	NB	0.028695	Clostridiales	Veillonellaceae	Veillonella	dispar
OTU155586	0.296296	7	-6.7037	NB	0.0474361	Bacillales	-	-	-
OTU289	0.407407	7.5	-7.09259	NB	0.0254187	Lactobacillales	Streptococcaceae	Streptococcus	-
OTU156628	0.481481	7.66667	-7.18519	NB	0.00240815	Lactobacillales	Enterococcaceae	Enterococcus	-
OTU37475	0.148148	7.5	-7.35185	NB	0.0055888	Bacillales	Staphylococcaceae	Staphylococcus	aureus
OTU979	0.259259	8.33333	-8.07407	NB	0.020134	Bacteroidales	Bacteroidaceae	Bacteroides	fragilis
OTU765	1.33333	11.1667	-9.83333	NB	0.0929168	Lactobacillales	Streptococcaceae	Streptococcus	-
OTU891	0.444444	13.5833	-13.1389	NB	0.0618637	Clostridiales	Veillonellaceae	Veillonella	parvula
OTU870	0.296296	13.75	-13.4537	NB	0.00158792	Bacteroidales	Bacteroidaceae	Bacteroides	-
OTU75522	0.148148	16	-15.8519	NB	0.000722444	Clostridiales	Veillonellaceae	Veillonella	parvula
679245	1.33333	21.9167	-20.5833	NB	0.00750705	Lactobacillales	Lactobacillaceae	Lactobacillus	zeae
OTU140585	1.33333	24.0833	-22.75	NB	0.095203	Clostridiales	Veillonellaceae	Veillonella	dispar
4310208	0.259259	24.6667	-24.4074	NB	0.0055888	Clostridiales	Veillonellaceae	Veillonella	parvula
797229	1.48148	31.6667	-30.1852	NB	0.00334465	Enterobacteriales	Enterobacteriaceae	-	-
OTU1109	1	33.0833	-32.0833	NB	0.0434559	Enterobacteriales	Enterobacteriaceae	-	-
198449	1.33333	33.9167	-32.5833	NB	0.0138969	Bacteroidales	Bacteroidaceae	Bacteroides	-
318970	0.703704	34.4167	-33.713	NB	0.0649116	Clostridiales	Lachnospiraceae	Blautia	-
OTU88	3.11111	57.25	-54.1389	NB	0.0248042	Clostridiales	Veillonellaceae	Veillonella	-
OTU1048	3.14815	67.5833	-64.4352	NB	0.0391687	Enterobacteriales	Enterobacteriaceae	-	-
OTU499	2.18519	103.833	-101.648	NB	0.0674971	Clostridiales	Lachnospiraceae	[Ruminococcus]	gnavus
4413447	0.222222	121.75	-121.528	ZINB	4.15841e-07	Clostridiales	Lachnospiraceae	Epulopiscium	-
OTU637	0.518519	126.5	-125.981	NB	0.000163301	Clostridiales	Lachnospiraceae	[Ruminococcus]	gnavus
4411295	1.44444	155.167	-153.722	ZINB	3.34419e-15	Clostridiales	Lachnospiraceae	-	-
292735	5.40741	201.25	-195.843	NB	0.0194356	Clostridiales	Lachnospiraceae	Blautia	-
2920309	3.81481	230.5	-226.685	NB	0.0153331	Bacteroidales	Bacteroidaceae	Bacteroides	fragilis
193528	16.3333	260.5	-244.167	NB	0.0215564	Bacteroidales	Bacteroidaceae	Bacteroides	-
OTU855	9.2963	308	-298.704	NB	0.00792705	Lactobacillales	Streptococcaceae	Streptococcus	-
4232045	2.25926	349.583	-347.324	NB	2.05516e-06	Bacteroidales	Bacteroidaceae	Bacteroides	-
175485	15.0741	409.167	-394.093	NB	0.0155225	Bacteroidales	Bacteroidaceae	Bacteroides	-
3801267	5.51852	401.25	-395.731	NB	3.34673e-05	Clostridiales	Veillonellaceae	Veillonella	parvula
536866	102.889	676.667	-573.778	NB	0.0153331	Lactobacillales	Streptococcaceae	Streptococcus	-
4318671	37.7037	612	-574.296	NB	0.0370975	Clostridiales	Veillonellaceae	Veillonella	dispar
4384058	172.704	1337.33	-1164.63	NB	0.0308763	Enterobacteriales	Enterobacteriaceae	-	-
289734	64.5185	1384.33	-1319.81	NB	0.0231349	Clostridiales	Lachnospiraceae	Blautia	-
4467447	7.77778	1661.58	-1653.81	NB	4.89744e-05	Bacteroidales	Bacteroidaceae	Bacteroides	-
4422456	2.2963	2226.58	-2224.29	NB	9.53018e-06	Clostridiales	Veillonellaceae	Veillonella	parvula
4469576	124.852	3258.42	-3133.56	NB	0.0641252	Clostridiales	Lachnospiraceae	-	-
4458959	41.7778	4717.58	-4675.81	NB	4.975e-06	Clostridiales	Veillonellaceae	Veillonella	parvula
73000	10.5926	5496.92	-5486.32	NB	0.000176013	Clostridiales	Clostridiaceae	Clostridium	neonatale
538000	4.88889	6259.83	-6254.94	NB	3.68879e-18	Enterobacteriales	Enterobacteriaceae	-	-
#Difference in mean relative abundance between groups; *NB-Negative Binomial, PSN- Poisson, ZINB-Zero Inflated Negative Binomial; Taxa in blue indicate those OTUs similarly enriched or depleted in HRLGG vs HRP comparison at 1 month of age.
