# Supplementary material for: Delayed gut microbiota development in high-risk for asthma infants is temporarily modifiable by Lactobacillus supplementation
Source: Nat Commun. 2018 Feb 16;9:707. doi: 10.1038/s41467-018-03157-4 (PMC5816017; doi:10.1038/s41467-018-03157-4)
Supplement: Supplementary file 5 — Supplementary Data 3 [file 41467_2018_3157_MOESM5_ESM.xlsx]

## Sheet: Sheet1
Supplementary Data 3: Specific bacterial taxa relatively enriched or depleted in high-risk for asthma placebo supplemented (HRP) infants compared to healthy (HC) controls at 3 months of age.
OTUs	HC	HRP	HC-HRP	Model*	q-value	Order	Family	Genus	Species
2119418	16866.6	701.643	16164.9	NB	0.0005129	Enterobacteriales	Enterobacteriaceae	-	-
553611	4496	12.3571	4483.64	NB	5.6967e-08	Bifidobacteriales	Bifidobacteriaceae	Bifidobacterium	-
668514	4027.5	436.643	3590.86	NB	0.00800253	Enterobacteriales	Enterobacteriaceae	-	-
825808	3035.04	299	2736.04	NB	0.0137823	Bifidobacteriales	Bifidobacteriaceae	Bifidobacterium	-
292521	2569.38	1	2568.38	NB	1.29055e-10	Bifidobacteriales	Bifidobacteriaceae	Bifidobacterium	-
4329571	1725.67	23.2857	1702.38	NB	0.0033794	Bacteroidales	Porphyromonadaceae	Parabacteroides	distasonis
4335484	1619.12	0.0714286	1619.05	NB	0.000137445	Clostridiales	Lachnospiraceae	Blautia	producta
3576174	1508.33	54.2857	1454.05	NB	0.0191607	Clostridiales	Clostridiaceae	-	-
578016	1422	0.357143	1421.64	NB	8.3502e-12	Bacteroidales	Porphyromonadaceae	Parabacteroides	distasonis
2986828	1029.67	0.214286	1029.45	NB	1.66967e-08	Clostridiales	Lachnospiraceae	-	-
816702	797.958	66.2143	731.744	NB	0.00383405	Enterobacteriales	Enterobacteriaceae	-	-
4384058	358.708	20.5	338.208	NB	0.000217812	Enterobacteriales	Enterobacteriaceae	-	-
4428313	325.792	0.5	325.292	NB	2.07162e-08	Lactobacillales	Lactobacillaceae	Lactobacillus	-
91557	308.167	22.3571	285.81	NB	0.00297631	Enterobacteriales	Enterobacteriaceae	-	-
4344207	245.583	0.428571	245.155	NB	0.00049946	Lactobacillales	Streptococcaceae	Streptococcus	anginosus
1952	243.958	0.0714286	243.887	NB	2.35152e-05	Bacteroidales	Porphyromonadaceae	Parabacteroides	-
359954	205.542	0.0714286	205.47	NB	4.02749e-07	Clostridiales	Veillonellaceae	Veillonella	-
2497335	187.042	5.21429	181.827	NB	0.0191607	Bacteroidales	Porphyromonadaceae	Parabacteroides	distasonis
114462	202.167	20.4286	181.738	NB	0.00485576	Enterobacteriales	Enterobacteriaceae	-	-
12564	177.917	0.214286	177.702	NB	0.000691213	Actinomycetales	Actinomycetaceae	Actinomyces	-
4335781	73.5417	1.57143	71.9702	NB	5.01488e-05	Bifidobacteriales	Bifidobacteriaceae	Bifidobacterium	-
328617	74.2917	2.85714	71.4345	NB	0.0033794	Bacteroidales	Bacteroidaceae	Bacteroides	uniformis
291090	68.875	0.785714	68.0893	NB	0.0198846	Bacteroidales	Porphyromonadaceae	Parabacteroides	distasonis
544824	51.5	3.28571	48.2143	NB	0.02908	Enterobacteriales	Enterobacteriaceae	Trabulsiella	-
581021	53.625	6	47.625	NB	0.0572652	Enterobacteriales	Enterobacteriaceae	-	-
4376230	45.6667	3.07143	42.5952	ZINB	0.0187422	Enterobacteriales	Enterobacteriaceae	-	-
OTU634	33.375	0.0714286	33.3036	ZINB	3.36716e-05	Enterobacteriales	Enterobacteriaceae	-	-
3441309	35.3333	2.5	32.8333	NB	0.00913448	Enterobacteriales	Enterobacteriaceae	-	-
539647	29.1667	0.0714286	29.0952	NB	0.00403045	Lactobacillales	Lactobacillaceae	Lactobacillus	-
366451	31.7917	2.92857	28.8631	NB	0.031352	Enterobacteriales	Enterobacteriaceae	-	-
258785	33.375	5.42857	27.9464	NB	0.031352	Enterobacteriales	Enterobacteriaceae	-	-
345540	35.2083	7.78571	27.4226	NB	0.0949114	Enterobacteriales	Enterobacteriaceae	-	-
1047077	26.4167	0.0714286	26.3452	NB	0.000725828	Actinomycetales	Actinomycetaceae	Actinomyces	-
119010	28.9167	3.35714	25.5595	NB	0.0355994	Enterobacteriales	Enterobacteriaceae	-	-
4447950	24.0833	0.142857	23.9405	NB	0.00102548	Bacteroidales	Bacteroidaceae	Bacteroides	-
OTU962	21.8333	0.142857	21.6905	NB	0.0171284	Enterobacteriales	Enterobacteriaceae	Citrobacter	-
91962	20.0833	0.928571	19.1548	NB	0.0035378	Enterobacteriales	Enterobacteriaceae	-	-
175535	19.375	0.785714	18.5893	NB	0.0402896	Bacteroidales	Bacteroidaceae	Bacteroides	-
4354103	17.7917	0.142857	17.6488	NB	0.0057447	Lactobacillales	Lactobacillaceae	Lactobacillus	-
746679	17.125	1.42857	15.6964	NB	0.031352	Enterobacteriales	Enterobacteriaceae	-	-
134671	16.5	1.07143	15.4286	NB	0.0216349	Enterobacteriales	Enterobacteriaceae	-	-
4422456	12.75	0.428571	12.3214	NB	0.0712497	Clostridiales	Veillonellaceae	Veillonella	parvula
OTU999	12.375	0.214286	12.1607	ZINB	0.000227614	Enterobacteriales	Enterobacteriaceae	-	-
4454257	12.3333	1	11.3333	ZINB	4.02749e-07	Enterobacteriales	Enterobacteriaceae	-	-
924547	11.7917	1.42857	10.3631	NB	0.0290528	Enterobacteriales	Enterobacteriaceae	-	-
4416562	9.625	0.928571	8.69643	NB	0.0920934	Enterobacteriales	Enterobacteriaceae	-	-
228556	9.625	1.14286	8.48214	NB	0.0779641	Enterobacteriales	Enterobacteriaceae	-	-
305982	6.41667	0.357143	6.05952	NB	0.00599933	Enterobacteriales	Enterobacteriaceae	-	-
691423	6.79167	1.14286	5.64881	NB	0.0108685	Enterobacteriales	Enterobacteriaceae	-	-
9819	5.66667	1.85714	3.80952	NB	0.0652688	Enterobacteriales	Enterobacteriaceae	-	-
100497	3.83333	0.214286	3.61905	ZINB	0.000691213	Enterobacteriales	Enterobacteriaceae	-	-
4368600	3.45833	0.5	2.95833	NB	0.0365891	Enterobacteriales	Enterobacteriaceae	-	-
1128398	2.54167	0.142857	2.39881	NB	0.0825945	Enterobacteriales	Enterobacteriaceae	-	-
265871	2	0.428571	1.57143	NB	0.046646	Clostridiales	Ruminococcaceae	Faecalibacterium	prausnitzii
528421	1.75	0.214286	1.53571	NB	0.071167	Enterobacteriales	Enterobacteriaceae	Citrobacter	-
3385021	1.41667	0.142857	1.27381	NB	0.0735997	Bacillales	Staphylococcaceae	Staphylococcus	-
588471	1.25	0.0714286	1.17857	NB	0.0921143	Verrucomicrobiales	Verrucomicrobiaceae	Akkermansia	muciniphila
OTU17	0.625	0.857143	-0.232143	ZINB	0.000235592	Bifidobacteriales	Bifidobacteriaceae	Bifidobacterium	adolescentis
OTU38407	0.333333	0.642857	-0.309524	ZINB	0.05933	Lactobacillales	Streptococcaceae	Streptococcus	-
OTU3	0.416667	1.64286	-1.22619	ZINB	0.0748091	Enterobacteriales	Enterobacteriaceae	-	-
OTU9	0.125	1.64286	-1.51786	NB	0.0432037	Burkholderiales	Oxalobacteraceae	Janthinobacterium	lividum
OTU687	0.208333	1.78571	-1.57738	NB	0.0357329	Enterobacteriales	Enterobacteriaceae	-	-
OTU5917	0.833333	2.57143	-1.7381	ZINB	2.79224e-16	Enterobacteriales	Enterobacteriaceae	Citrobacter	-
2530636	0.166667	3	-2.83333	ZINB	0.000235592	Clostridiales	Veillonellaceae	Megamonas	-
1000547	0.583333	3.42857	-2.84524	NB	0.0913615	Lactobacillales	Streptococcaceae	Streptococcus	-
4365141	0.291667	3.28571	-2.99405	NB	0.0066375	Lactobacillales	Leuconostocaceae	Leuconostoc	-
OTU60994	0.5	3.71429	-3.21429	NB	0.0878478	Lactobacillales	Streptococcaceae	Streptococcus	-
OTU32466	0.625	4.14286	-3.51786	NB	0.0139578	Bifidobacteriales	Bifidobacteriaceae	Bifidobacterium	-
OTU765	0.416667	4.64286	-4.22619	ZINB	0.000960551	Lactobacillales	Streptococcaceae	Streptococcus	-
225088	0.125	5.07143	-4.94643	NB	3.20164e-07	Pseudomonadales	Pseudomonadaceae	Pseudomonas	-
875735	0.5	5.71429	-5.21429	NB	0.0937723	Actinomycetales	Actinomycetaceae	Actinomyces	-
OTU705	0.25	6.5	-6.25	NB	0.0158497	Lactobacillales	Streptococcaceae	Streptococcus	-
OTU981	0.458333	7.21429	-6.75595	NB	0.0781359	Lactobacillales	Streptococcaceae	Streptococcus	-
175704	0.125	7.21429	-7.08929	ZINB	9.89848e-06	Clostridiales	Lachnospiraceae	Blautia	-
OTU642	0.458333	8.07143	-7.6131	NB	0.0140979	Lactobacillales	Streptococcaceae	Streptococcus	-
OTU1038	1.91667	11.2857	-9.36905	ZINB	0.000244131	Bifidobacteriales	Bifidobacteriaceae	Bifidobacterium	adolescentis
OTU492	2.33333	13.2857	-10.9524	ZINB	0.0748091	Bacteroidales	Bacteroidaceae	Bacteroides	-
OTU189	0.708333	12.6429	-11.9345	NB	0.0040613	Lactobacillales	Streptococcaceae	Streptococcus	-
336559	0.375	23.2143	-22.8393	NB	0.000960551	Bacteroidales	Bacteroidaceae	Bacteroides	-
OTU29	0.291667	23.2143	-22.9226	NB	0.00332594	Lactobacillales	Lactobacillaceae	Lactobacillus	zeae
567427	0.625	28.9286	-28.3036	NB	0.0433628	Lactobacillales	Streptococcaceae	Streptococcus	-
4455767	6.25	49	-42.75	NB	0.0463701	Lactobacillales	Streptococcaceae	Streptococcus	-
OTU263	2.04167	61.0714	-59.0298	NB	0.0878478	Enterobacteriales	Enterobacteriaceae	-	-
566976	21.0417	92.4286	-71.3869	NB	0.0214044	Enterobacteriales	Enterobacteriaceae	-	-
OTU427	3.33333	91	-87.6667	NB	0.012103	Lactobacillales	Enterococcaceae	Enterococcus	-
186022	0.125	110.786	-110.661	NB	5.84914e-07	Clostridiales	Lachnospiraceae	Blautia	-
578022	5.04167	148.429	-143.387	NB	0.0201328	Lactobacillales	Enterococcaceae	Enterococcus	-
538000	4.75	164.786	-160.036	NB	1.97311e-07	Enterobacteriales	Enterobacteriaceae	-	-
308544	0.125	166.071	-165.946	NB	2.84125e-07	Clostridiales	Lachnospiraceae	Blautia	-
270094	0.583333	199.143	-198.56	NB	0.00029311	Bacteroidales	Bacteroidaceae	Bacteroides	-
292735	0.125	236	-235.875	NB	3.22426e-09	Clostridiales	Lachnospiraceae	Blautia	-
851733	0.875	311.571	-310.696	NB	0.00201716	Lactobacillales	Lactobacillaceae	Lactobacillus	reuteri
4232045	4.54167	405.643	-401.101	NB	0.00102548	Bacteroidales	Bacteroidaceae	Bacteroides	-
295146	78.125	497.357	-419.232	NB	0.0878478	Lactobacillales	Enterococcaceae	Enterococcus	-
4413447	0.458333	920	-919.542	NB	9.39913e-07	Clostridiales	Lachnospiraceae	Epulopiscium	-
4416025	43.5833	1123.07	-1079.49	NB	0.0730544	Clostridiales	Lachnospiraceae	[Ruminococcus]	gnavus
4467447	7.75	1817.43	-1809.68	NB	2.36616e-05	Bacteroidales	Bacteroidaceae	Bacteroides	-
289734	1.29167	2936.43	-2935.14	NB	2.49582e-26	Clostridiales	Lachnospiraceae	Blautia	-
4347159	1853.96	21990.2	-20136.3	NB	0.00705994	Bifidobacteriales	Bifidobacteriaceae	Bifidobacterium	adolescentis
#Difference in mean relative abundance between groups; *NB-Negative Binomial, PSN- Poisson, ZINB-Zero Inflated Negative Binomial; Taxa in blue indicate those OTUs similarly enriched or depleted in HRLGG vs HRP comparison at 3 months of age.
