# Supplementary material for: Delayed gut microbiota development in high-risk for asthma infants is temporarily modifiable by Lactobacillus supplementation
Source: Nat Commun. 2018 Feb 16;9:707. doi: 10.1038/s41467-018-03157-4 (PMC5816017; doi:10.1038/s41467-018-03157-4)
Supplement: Supplementary file 6 — Supplementary Data 4 [file 41467_2018_3157_MOESM6_ESM.xlsx]

## Sheet: Sheet1
Supplementary Data 4: Specific bacterial taxa relatively enriched or depleted in high-risk for asthma placebo supplemented (HRP) infants compared to healthy (HC) controls at 6 months of age.
OTUs	HC	HRP	HC-HRP#	Model*	q-value	Order	Family	Genus	Species
72820	65025	43980.1	21044.9	PSN	0	Bifidobacteriales	Bifidobacteriaceae	Bifidobacterium	-
588471	6126.05	0.0666667	6125.98	NB	1.41536e-07	Verrucomicrobiales	Verrucomicrobiaceae	Akkermansia	muciniphila
4428313	2408.3	42.2667	2366.03	NB	0.00888406	Lactobacillales	Lactobacillaceae	Lactobacillus	-
138389	2325.6	368.933	1956.67	NB	0.0948782	Lactobacillales	Enterococcaceae	Enterococcus	-
814442	1918.45	79.2	1839.25	NB	0.000192643	Enterobacteriales	Enterobacteriaceae	Citrobacter	-
4329571	1545.35	8	1537.35	NB	0.000157696	Bacteroidales	Porphyromonadaceae	Parabacteroides	distasonis
4411295	1203.5	1.86667	1201.63	NB	4.38799e-10	Clostridiales	Lachnospiraceae	-	-
2497335	1043.35	4.73333	1038.62	NB	0.00130154	Bacteroidales	Porphyromonadaceae	Parabacteroides	distasonis
4391262	1182.75	301.867	880.883	NB	0.0737421	Enterobacteriales	Enterobacteriaceae	-	-
816702	1049.25	183.533	865.717	NB	0.0870078	Enterobacteriales	Enterobacteriaceae	-	-
2986828	570.25	3.06667	567.183	NB	6.71742e-06	Clostridiales	Lachnospiraceae	-	-
3610691	482.15	6.8	475.35	ZINB	0.0948782	Enterobacteriales	Enterobacteriaceae	Proteus	-
1952	454.25	0.533333	453.717	NB	1.36347e-05	Bacteroidales	Porphyromonadaceae	Parabacteroides	-
301578	385.55	1.06667	384.483	NB	0.00210538	Bacteroidales	Bacteroidaceae	Bacteroides	-
4335484	361.8	0.0666667	361.733	NB	0.000157696	Clostridiales	Lachnospiraceae	Blautia	producta
1010113	216.45	8.86667	207.583	NB	0.00135102	Enterobacteriales	Enterobacteriaceae	-	-
114462	217.95	43.8667	174.083	NB	0.0870078	Enterobacteriales	Enterobacteriaceae	-	-
12574	214.5	50.3333	164.167	ZINB	0.00747088	Actinomycetales	Actinomycetaceae	Actinomyces	-
539647	124.05	2.73333	121.317	NB	0.099634	Lactobacillales	Lactobacillaceae	Lactobacillus	-
259772	122.75	1.93333	120.817	NB	0.00961147	Clostridiales	Lachnospiraceae	Coprococcus	-
328617	118.85	0.733333	118.117	NB	4.21893e-06	Bacteroidales	Bacteroidaceae	Bacteroides	uniformis
526682	108.6	5.8	102.8	NB	0.000985998	Actinomycetales	Actinomycetaceae	Actinomyces	-
4447950	85.2	0.2	85	NB	1.05752e-06	Bacteroidales	Bacteroidaceae	Bacteroides	-
4397402	69.75	2.2	67.55	ZINB	3.46911e-05	Lactobacillales	Lactobacillaceae	Lactobacillus	-
577294	61.15	2.13333	59.0167	NB	0.0479682	Bacteroidales	Porphyromonadaceae	Parabacteroides	distasonis
4413447	58.05	0.2	57.85	NB	0.000213657	Clostridiales	Lachnospiraceae	Epulopiscium	-
191251	52.6	1.33333	51.2667	NB	0.0318767	Bacteroidales	Porphyromonadaceae	Parabacteroides	distasonis
167950	52.35	7.93333	44.4167	NB	0.049572	Enterobacteriales	Enterobacteriaceae	Citrobacter	-
348304	40.25	0.2	40.05	NB	0.00633239	Bacteroidales	Bacteroidaceae	Bacteroides	-
OTU276	47.75	9.8	37.95	NB	0.0363954	Bifidobacteriales	Bifidobacteriaceae	Bifidobacterium	adolescentis
OTU593	26.2	1.73333	24.4667	NB	0.0545289	Enterobacteriales	Enterobacteriaceae	-	-
OTU913	28.9	5.86667	23.0333	NB	0.0737421	Actinomycetales	Actinomycetaceae	Actinomyces	-
OTU613	24.1	3.46667	20.6333	NB	0.0424681	Bifidobacteriales	Bifidobacteriaceae	Bifidobacterium	-
703635	17.35	0.533333	16.8167	NB	9.23827e-05	Enterobacteriales	Enterobacteriaceae	Citrobacter	-
47365	16.95	0.466667	16.4833	NB	0.0767769	Lactobacillales	Lactobacillaceae	Lactobacillus	-
258785	17.9	2.06667	15.8333	NB	0.00712268	Enterobacteriales	Enterobacteriaceae	-	-
4310208	14.1	1.26667	12.8333	NB	0.0930913	Clostridiales	Veillonellaceae	Veillonella	parvula
OTU215	13.45	1	12.45	NB	0.0498451	Enterobacteriales	Enterobacteriaceae	-	-
810831	11.1	0.866667	10.2333	NB	0.0742626	Enterobacteriales	Enterobacteriaceae	-	-
549756	9.75	0.2	9.55	NB	0.0374344	Lactobacillales	Lactobacillaceae	Lactobacillus	-
OTU815	9.2	1.33333	7.86667	NB	0.0792207	Enterobacteriales	Enterobacteriaceae	Citrobacter	-
OTU121	7.75	0.133333	7.61667	NB	0.00648338	Enterobacteriales	Enterobacteriaceae	-	-
OTU918	7.6	0.4	7.2	NB	0.0563902	Enterobacteriales	Enterobacteriaceae	-	-
4420408	7	0.266667	6.73333	NB	0.0541527	Bacteroidales	Bacteroidaceae	Bacteroides	uniformis
OTU603	6	0.6	5.4	NB	0.0730406	Lactobacillales	-	-	-
4416113	5.7	0.8	4.9	NB	0.004275	Enterobacteriales	Enterobacteriaceae	Serratia	marcescens
9819	5.65	1	4.65	NB	0.0179682	Enterobacteriales	Enterobacteriaceae	-	-
518002	4.65	0.0666667	4.58333	NB	0.0215296	Enterobacteriales	Enterobacteriaceae	Citrobacter	-
168415	3.4	0.2	3.2	NB	0.00800863	Enterobacteriales	Enterobacteriaceae	Citrobacter	-
4310500	3.15	0.133333	3.01667	NB	0.0313111	Lactobacillales	Streptococcaceae	Streptococcus	-
2251904	3.6	0.733333	2.86667	NB	0.0948782	Enterobacteriales	Enterobacteriaceae	-	-
4396235	2.5	0.266667	2.23333	NB	0.0948782	Neisseriales	Neisseriaceae	Neisseria	subflava
4368600	2.45	0.266667	2.18333	NB	0.0162542	Enterobacteriales	Enterobacteriaceae	-	-
171217	1.85	0.133333	1.71667	NB	0.0737421	Enterobacteriales	Enterobacteriaceae	-	-
OTU24845	1.75	0.2	1.55	NB	0.0676578	Actinomycetales	Actinomycetaceae	Actinomyces	-
OTU507	3.4	1.86667	1.53333	ZINB	0.00746675	Clostridiales	Clostridiaceae	-	-
OTU5917	1.4	0.133333	1.26667	NB	0.0730406	Enterobacteriales	Enterobacteriaceae	Citrobacter	-
4345397	1.5	0.266667	1.23333	ZINB	0.065578	Enterobacteriales	Enterobacteriaceae	-	-
179400	1.1	0.133333	0.966667	ZINB	0.0676578	Clostridiales	Lachnospiraceae	[Ruminococcus]	-
OTU385	1.05	0.133333	0.916667	PSN	0.049572	Bifidobacteriales	Bifidobacteriaceae	Bifidobacterium	-
OTU791	1.6	0.933333	0.666667	ZINB	0.0666923	Clostridiales	Clostridiaceae	-	-
1130824	0.15	1.33333	-1.18333	ZINB	0.0157153	Lactobacillales	Streptococcaceae	Lactococcus	-
OTU602	1.4	2.6	-1.2	ZINB	6.3382e-07	Lactobacillales	Enterococcaceae	Enterococcus	-
OTU73334	0.25	1.6	-1.35	ZINB	0.0116449	Bifidobacteriales	Bifidobacteriaceae	Bifidobacterium	-
4455308	0.45	1.8	-1.35	ZINB	0.0448877	Clostridiales	Lachnospiraceae	-	-
OTU81690	0.1	1.53333	-1.43333	NB	0.0387011	Bifidobacteriales	Bifidobacteriaceae	Bifidobacterium	-
225088	0.05	1.53333	-1.48333	NB	0.0162542	Pseudomonadales	Pseudomonadaceae	Pseudomonas	-
4469032	0.15	1.73333	-1.58333	NB	0.00574505	Lactobacillales	-	-	-
OTU162498	0.75	2.4	-1.65	ZINB	0.0571797	Bacteroidales	Bacteroidaceae	Bacteroides	-
OTU923	0.05	2.13333	-2.08333	ZINB	0.00633239	Bifidobacteriales	Bifidobacteriaceae	Bifidobacterium	-
OTU572	0.3	2.6	-2.3	NB	0.0749983	Lactobacillales	Enterococcaceae	Enterococcus	-
OTU11871	0.35	2.73333	-2.38333	NB	0.0889974	Bacteroidales	Bacteroidaceae	Bacteroides	-
1823053	0.2	3	-2.8	NB	0.00205604	Lactobacillales	Streptococcaceae	Lactococcus	-
OTU675	1.6	4.73333	-3.13333	ZINB	0.000176801	Erysipelotrichales	Erysipelotrichaceae	[Eubacterium]	dolichum
316732	0.1	3.8	-3.7	NB	0.00210538	Clostridiales	Lachnospiraceae	Lachnospira	-
OTU64	0.3	5.66667	-5.36667	NB	0.0306325	Clostridiales	Veillonellaceae	Veillonella	dispar
OTU313	0.95	7.33333	-6.38333	ZINB	0.000926525	Clostridiales	Veillonellaceae	Veillonella	dispar
4365141	0.1	6.6	-6.5	NB	1.36347e-05	Lactobacillales	Leuconostocaceae	Leuconostoc	-
OTU1038	1.5	9.73333	-8.23333	NB	0.0742626	Bifidobacteriales	Bifidobacteriaceae	Bifidobacterium	adolescentis
OTU502	0.4	9.46667	-9.06667	ZINB	0.000751796	Clostridiales	Lachnospiraceae	-	-
OTU1012	1.9	12.0667	-10.1667	NB	0.0281659	Bifidobacteriales	Bifidobacteriaceae	Bifidobacterium	-
183604	0.05	10.5333	-10.4833	NB	0.000575841	Clostridiales	Lachnospiraceae	Blautia	-
OTU409	0.15	11.5333	-11.3833	NB	0.00519946	Clostridiales	Veillonellaceae	Veillonella	dispar
OTU279	1.7	17.7333	-16.0333	ZINB	0.0656815	Erysipelotrichales	Erysipelotrichaceae	-	-
OTU779	2.15	20.4	-18.25	ZINB	0.00267961	Erysipelotrichales	Erysipelotrichaceae	-	-
305561	5.5	24.6	-19.1	NB	0.0948782	Lactobacillales	Enterococcaceae	Enterococcus	-
OTU381	0.05	25.8667	-25.8167	NB	0.000305238	Clostridiales	-	-	-
4371463	0.3	26.4667	-26.1667	NB	0.00746675	Clostridiales	Lachnospiraceae	-	-
OTU157	4.3	35.5333	-31.2333	ZINB	0.000160374	Bifidobacteriales	Bifidobacteriaceae	Bifidobacterium	-
OTU292	1.25	33.6	-32.35	NB	0.0194667	Clostridiales	Veillonellaceae	Veillonella	parvula
199145	0.4	39.7333	-39.3333	NB	0.0141296	Clostridiales	Ruminococcaceae	Faecalibacterium	prausnitzii
318970	0.1	46.8667	-46.7667	NB	6.3382e-07	Clostridiales	Lachnospiraceae	Blautia	-
190980	0.05	52.0667	-52.0167	NB	4.74459e-05	Clostridiales	-	-	-
2634854	0.5	54.4667	-53.9667	NB	0.00201145	Bacteroidales	Porphyromonadaceae	Dysgonomonas	-
772515	13.9	70.6667	-56.7667	NB	0.0612434	Lactobacillales	Enterococcaceae	Enterococcus	-
4449236	0.2	60.2	-60	NB	0.000305238	Burkholderiales	Alcaligenaceae	Sutterella	-
4290144	13.85	74.4	-60.55	NB	0.0880985	Lactobacillales	Enterococcaceae	Enterococcus	-
4366391	0.9	67.2	-66.3	NB	0.0220507	Bacteroidales	Bacteroidaceae	Bacteroides	-
302049	0.3	74.2667	-73.9667	NB	1.63504e-08	Clostridiales	Lachnospiraceae	Blautia	-
307113	0.1	74.8667	-74.7667	NB	4.75741e-06	Clostridiales	Lachnospiraceae	-	-
179657	0.1	83	-82.9	NB	1.36347e-05	Clostridiales	Lachnospiraceae	Blautia	producta
4472399	0.1	93.5333	-93.4333	NB	8.17046e-05	Clostridiales	-	-	-
308544	0.15	108.333	-108.183	NB	8.98824e-07	Clostridiales	Lachnospiraceae	Blautia	-
1100972	1.6	113.333	-111.733	NB	0.000900777	Lactobacillales	Streptococcaceae	Lactococcus	-
193672	2.2	118	-115.8	NB	0.00126903	Clostridiales	-	-	-
292735	0.15	150	-149.85	NB	6.0541e-11	Clostridiales	Lachnospiraceae	Blautia	-
270094	2.1	154.133	-152.033	NB	0.00267961	Bacteroidales	Bacteroidaceae	Bacteroides	-
196054	0.1	216.6	-216.5	NB	2.15389e-05	Clostridiales	Lachnospiraceae	Blautia	-
4439603	87.35	379.2	-291.85	NB	0.0948782	Lactobacillales	Streptococcaceae	Streptococcus	-
4370025	8.4	345.867	-337.467	NB	0.037681	Clostridiales	Lachnospiraceae	-	-
186022	0.1	338.867	-338.767	NB	1.7632e-10	Clostridiales	Lachnospiraceae	Blautia	-
191361	0.05	378.133	-378.083	NB	7.59011e-07	Clostridiales	Lachnospiraceae	-	-
4434268	3.7	392.133	-388.433	NB	0.0670565	Clostridiales	Eubacteriaceae	Pseudoramibacter	-
4232045	3.3	493.733	-490.433	NB	3.76011e-05	Bacteroidales	Bacteroidaceae	Bacteroides	-
182289	0.3	669.933	-669.633	NB	4.47945e-10	Clostridiales	Lachnospiraceae	-	-
336559	0.15	681.267	-681.117	NB	1.71536e-14	Bacteroidales	Bacteroidaceae	Bacteroides	-
4416025	30.25	826.133	-795.883	NB	0.0165996	Clostridiales	Lachnospiraceae	[Ruminococcus]	gnavus
3926480	0.15	1051.53	-1051.38	NB	6.74116e-07	Clostridiales	Lachnospiraceae	Roseburia	-
4453501	137.65	1827.2	-1689.55	NB	0.000500093	Clostridiales	Veillonellaceae	Veillonella	dispar
289734	1.5	1999.53	-1998.03	NB	1.41511e-26	Clostridiales	Lachnospiraceae	Blautia	-
195937	0.15	2516.6	-2516.45	NB	2.64842e-12	Clostridiales	Lachnospiraceae	Blautia	-
237444	2.2	2621.73	-2619.53	NB	7.85178e-07	Lactobacillales	Streptococcaceae	Streptococcus	-
4481861	245.45	3333	-3087.55	NB	0.0537756	Bifidobacteriales	Bifidobacteriaceae	Bifidobacterium	-
1033413	1173.6	6520.8	-5347.2	NB	0.0374344	Lactobacillales	Enterococcaceae	Enterococcus	-
4306262	328.25	6340.4	-6012.15	NB	0.0792207	Verrucomicrobiales	Verrucomicrobiaceae	Akkermansia	muciniphila
#Difference in mean relative abundance between groups; *NB-Negative Binomial, PSN- Poisson, ZINB-Zero Inflated Negative Binomial; Taxa in blue indicate those OTUs similarly enriched or depleted in HRLGG vs HRP comparison at 6 months of age.
