# Supplementary material for: Delayed gut microbiota development in high-risk for asthma infants is temporarily modifiable by Lactobacillus supplementation
Source: Nat Commun. 2018 Feb 16;9:707. doi: 10.1038/s41467-018-03157-4 (PMC5816017; doi:10.1038/s41467-018-03157-4)
Supplement: Supplementary file 7 — Supplementary Data 5 [file 41467_2018_3157_MOESM7_ESM.xlsx]

## Sheet: Sheet1
Supplementary Data 5: Specific bacterial taxa relatively enriched or depleted in high-risk for asthma placebo supplemented (HRP) infants compared to healthy (HC) controls at 12 months of age.
OTUs	HC	HRP	HC-HRP#	Model*	q-value	Order	Family	Genus	Species
4343627	6099.81	298.429	5801.38	NB	0.00406934	Bacteroidales	Bacteroidaceae	Bacteroides	fragilis
2724175	5916.48	1271	4645.48	NB	0.013093	Clostridiales	Lachnospiraceae	[Ruminococcus]	gnavus
4306262	3660.33	3	3657.33	ZINB	1.80845e-10	Verrucomicrobiales	Verrucomicrobiaceae	Akkermansia	muciniphila
3327894	3119.33	5.78571	3113.55	NB	8.78378e-06	Bacteroidales	Bacteroidaceae	Bacteroides	uniformis
359954	3086.24	241.286	2844.95	NB	0.0668769	Clostridiales	Veillonellaceae	Veillonella
4447950	2755.9	50.1429	2705.76	NB	0.0686068	Bacteroidales	Bacteroidaceae	Bacteroides
328617	2522.14	1.21429	2520.93	NB	1.73506e-12	Bacteroidales	Bacteroidaceae	Bacteroides	uniformis
4388775	1726.76	206.429	1520.33	NB	0.0661013	Clostridiales	Veillonellaceae	Veillonella	dispar
1952	1325.67	0.5	1325.17	NB	8.21935e-09	Bacteroidales	Porphyromonadaceae	Parabacteroides
814442	1278.81	17.2143	1261.6	NB	5.76542e-08	Enterobacteriales	Enterobacteriaceae	Citrobacter
4365130	1261.48	3.07143	1258.4	NB	6.34722e-09	Bacteroidales	Porphyromonadaceae	Parabacteroides	distasonis
237444	893.667	42.3571	851.31	NB	0.0534275	Lactobacillales	Streptococcaceae	Streptococcus
4329571	816.905	59.2143	757.69	NB	0.0609555	Bacteroidales	Porphyromonadaceae	Parabacteroides	distasonis
4354235	762.333	16.5	745.833	NB	0.0915913	Clostridiales	Lachnospiraceae
4318671	667.048	43.3571	623.69	NB	0.0235694	Clostridiales	Veillonellaceae	Veillonella	dispar
3154070	585.905	4.71429	581.19	NB	4.31642e-05	Bacteroidales	Bacteroidaceae	Bacteroides
181422	597.333	20.1429	577.19	NB	0.0554183	Clostridiales	Ruminococcaceae	Faecalibacterium	prausnitzii
73000	572.714	22.7143	550	NB	0.019582	Clostridiales	Clostridiaceae	Clostridium	neonatale
197072	527.143	4	523.143	NB	0.000656215	Bacteroidales	Bacteroidaceae	Bacteroides	uniformis
2714942	587.333	93.4286	493.905	NB	0.00149383	Clostridiales	Lachnospiraceae	[Ruminococcus]	gnavus
196664	399.095	4.78571	394.31	NB	0.00441614	Bacteroidales	Bacteroidaceae	Bacteroides
OTU637	405.714	19.4286	386.286	NB	6.23843e-05	Clostridiales	Lachnospiraceae	[Ruminococcus]	gnavus
1992	376.524	15.1429	361.381	NB	0.0487844	Bacteroidales	Bacteroidaceae	Bacteroides
193233	301.476	0.571429	300.905	NB	6.21226e-07	Bacteroidales	Bacteroidaceae	Bacteroides	fragilis
4437814	262.286	1.57143	260.714	ZINB	0.0251221	Bacteroidales	Bacteroidaceae	Bacteroides
213394	247.429	2.5	244.929	ZINB	0.028853	Clostridiales	Lachnospiraceae	Lachnospira
4401580	262.667	25.5	237.167	NB	0.0899389	Bacteroidales	Bacteroidaceae	Bacteroides
1508541	215.238	14.0714	201.167	NB	0.0711267	Bacteroidales	Bacteroidaceae	Bacteroides
2575651	215.667	22.7143	192.952	NB	0.00111254	Clostridiales	Lachnospiraceae	[Ruminococcus]	gnavus
182052	174.095	3.21429	170.881	NB	0.0746411	Bacteroidales	Bacteroidaceae	Bacteroides
175535	165.333	2.07143	163.262	NB	0.00728469	Bacteroidales	Bacteroidaceae	Bacteroides
2497335	157.81	7.14286	150.667	NB	0.0446616	Bacteroidales	Porphyromonadaceae	Parabacteroides	distasonis
189403	150.619	2.35714	148.262	NB	0.000138615	Clostridiales	Lachnospiraceae
3325758	143.19	2.42857	140.762	NB	0.011573	Bacteroidales	Bacteroidaceae	Bacteroides
186358	131.381	1.71429	129.667	NB	0.0399191	Bacteroidales	Bacteroidaceae	Bacteroides
3275562	123.667	2.85714	120.81	NB	0.0560655	Clostridiales	Lachnospiraceae
2549971	147.19	27.9286	119.262	NB	0.0463166	Clostridiales	Lachnospiraceae	[Ruminococcus]	gnavus
OTU682	110.667	1.14286	109.524	NB	0.0124909	Bacteroidales	Bacteroidaceae	Bacteroides
OTU458	101.429	0.642857	100.786	NB	9.27353e-05	Bacteroidales	Porphyromonadaceae	Parabacteroides	distasonis
4433823	105.571	5.28571	100.286	NB	0.0487844	Bacteroidales	Bacteroidaceae	Bacteroides	fragilis
359872	95.4762	1	94.4762	ZINB	4.59143e-20	Desulfovibrionales	Desulfovibrionaceae	Bilophila
182506	133.238	39.7857	93.4524	NB	0.0794746	Clostridiales	Lachnospiraceae	[Ruminococcus]	gnavus
4447072	79.4762	0.285714	79.1905	ZINB	1.99418e-09	Bacteroidales	Bacteroidaceae	Bacteroides	uniformis
2683271	85.4762	8.28571	77.1905	NB	4.40679e-05	Clostridiales	Lachnospiraceae	[Ruminococcus]	gnavus
192684	76.0476	2.14286	73.9048	NB	0.0487844	Bacteroidales	Bacteroidaceae	Bacteroides
178064	73.2381	1.14286	72.0952	ZINB	0.019582	Bacteroidales	Bacteroidaceae	Bacteroides
4335484	72.6667	1.35714	71.3095	NB	0.00522992	Clostridiales	Lachnospiraceae	Blautia	producta
4278525	72.2857	1.64286	70.6429	NB	0.0423512	Bacteroidales	Bacteroidaceae	Bacteroides
4390319	73.8095	4.71429	69.0952	NB	0.0690146	Bacteroidales	Bacteroidaceae	Bacteroides	ovatus
OTU804	92.6667	23.5714	69.0952	NB	0.0971684	Erysipelotrichales	Erysipelotrichaceae
OTU1090	72.1905	3.21429	68.9762	NB	0.0131901	Clostridiales	Lachnospiraceae	[Ruminococcus]	gnavus
OTU290	67.0952	0.214286	66.881	NB	0.00329907	Bacteroidales	Bacteroidaceae	Bacteroides
191251	64.4762	1.71429	62.7619	NB	0.00480772	Bacteroidales	Porphyromonadaceae	Parabacteroides	distasonis
2920309	62.3333	2.64286	59.6905	NB	0.0172163	Bacteroidales	Bacteroidaceae	Bacteroides	fragilis
358939	61.9524	3	58.9524	NB	0.00504607	Clostridiales	Lachnospiraceae
OTU1118	58.3333	0.0714286	58.2619	NB	0.000758659	Bacteroidales	Porphyromonadaceae	Parabacteroides
167950	57.8095	0.428571	57.381	NB	0.000400044	Enterobacteriales	Enterobacteriaceae	Citrobacter
2654263	61.8571	6.07143	55.7857	NB	0.0496253	Pasteurellales	Pasteurellaceae	Haemophilus	parainfluenzae
195508	55	4.85714	50.1429	NB	0.0843506	Bacteroidales	Bacteroidaceae	Bacteroides
OTU337	50.3333	0.214286	50.119	NB	2.92186e-05	Clostridiales	Lachnospiraceae	Dorea
186352	47.7619	0.357143	47.4048	NB	0.00152739	Bacteroidales	Bacteroidaceae	Bacteroides
169364	46.4286	0.571429	45.8571	NB	0.0446616	Clostridiales
OTU267	40.4762	0.0714286	40.4048	NB	0.00630853	Bacteroidales	Bacteroidaceae	Bacteroides
1839271	48.0476	8.42857	39.619	NB	0.00211507	Clostridiales	Lachnospiraceae	[Ruminococcus]	gnavus
291090	40.0476	0.571429	39.4762	NB	0.00226372	Bacteroidales	Porphyromonadaceae	Parabacteroides	distasonis
196990	41.4286	2.5	38.9286	NB	0.000164602	Clostridiales	Lachnospiraceae
846656	40.4286	1.78571	38.6429	NB	0.0912666	Lactobacillales	Lactobacillaceae	Lactobacillus	zeae
177172	52.0952	13.8571	38.2381	ZINB	0.0463166	Clostridiales	Lachnospiraceae	Coprococcus
3825935	40.4286	2.42857	38	NB	0.0268591	Pasteurellales	Pasteurellaceae
OTU656	39.7143	2.64286	37.0714	NB	0.0102809	Clostridiales	Lachnospiraceae	[Ruminococcus]	gnavus
OTU354	39.4286	4.14286	35.2857	NB	0.0421583	Bacteroidales	Bacteroidaceae	Bacteroides	fragilis
342397	36.1429	3.42857	32.7143	NB	0.0067742	Clostridiales	Lachnospiraceae	[Ruminococcus]	gnavus
196391	34.5714	2.07143	32.5	NB	0.0537279	Clostridiales	Clostridiaceae
196219	32.2381	0.357143	31.881	NB	0.00761516	Bacteroidales	Bacteroidaceae	Bacteroides
198183	44.1905	13.4286	30.7619	ZINB	0.0124909	Clostridiales	Lachnospiraceae
187051	34.5714	4.78571	29.7857	NB	0.0132837	Clostridiales	Lachnospiraceae
OTU587	30.7619	1.14286	29.619	NB	0.000503362	Clostridiales	Lachnospiraceae
4227110	29.7143	0.642857	29.0714	NB	0.00284258	Enterobacteriales	Enterobacteriaceae	Citrobacter
OTU136	31.5238	3.14286	28.381	NB	0.00305961	Clostridiales	Clostridiaceae
3128077	27.5714	0.928571	26.6429	NB	0.0399677	Clostridiales	Veillonellaceae	Veillonella
4435664	27.1429	0.642857	26.5	ZINB	0.00551552	Bacteroidales	Bacteroidaceae	Bacteroides
OTU701	30.2381	3.85714	26.381	NB	0.0517938	Clostridiales	Peptostreptococcaceae
4347520	25.4762	0.428571	25.0476	NB	0.0124909	Clostridiales
196176	27.7619	2.92857	24.8333	NB	0.0811304	Clostridiales	Lachnospiraceae	Dorea
1917420	28.1905	3.78571	24.4048	NB	0.00305961	Clostridiales	Lachnospiraceae	[Ruminococcus]	gnavus
OTU956	24.8571	0.857143	24	NB	0.0279952	Clostridiales	Clostridiaceae	Clostridium	neonatale
OTU779	25.4762	1.64286	23.8333	NB	0.00385135	Erysipelotrichales	Erysipelotrichaceae
OTU240	24.4762	1	23.4762	NB	0.0592165	Bacteroidales	Porphyromonadaceae	Parabacteroides	distasonis
OTU228	25.1905	1.85714	23.3333	NB	0.0483355	Enterobacteriales	Enterobacteriaceae
OTU499	28.2857	5.92857	22.3571	NB	0.0338066	Clostridiales	Lachnospiraceae	[Ruminococcus]	gnavus
OTU1035	23.2381	1.21429	22.0238	NB	0.066023	Bacteroidales	Bacteroidaceae	Bacteroides
305318	21	0.714286	20.2857	NB	0.0939424	Clostridiales	Lachnospiraceae
194104	23.7619	4.57143	19.1905	ZINB	0.0677249	Clostridiales	Lachnospiraceae	Coprococcus
OTU626	19.619	0.714286	18.9048	NB	0.00602191	Clostridiales	Veillonellaceae	Veillonella
3610691	19.4762	0.642857	18.8333	NB	0.0290885	Enterobacteriales	Enterobacteriaceae	Proteus
OTU884	19.1429	1.35714	17.7857	NB	0.0592165	Erysipelotrichales	Erysipelotrichaceae
OTU665	19.9048	2.71429	17.1905	NB	0.0592165	Enterobacteriales	Enterobacteriaceae
OTU203	17.2857	0.5	16.7857	NB	0.019391	Bacteroidales	Bacteroidaceae	Bacteroides	uniformis
OTU772	15	0.357143	14.6429	NB	0.0370383	Clostridiales	Lachnospiraceae
OTU254	14.5714	0.142857	14.4286	NB	0.0045248	Bacteroidales	Bacteroidaceae	Bacteroides
566976	16.0952	2.5	13.5952	NB	0.00929634	Enterobacteriales	Enterobacteriaceae
181139	23.1429	9.64286	13.5	ZINB	0.0800572	Clostridiales	Ruminococcaceae	Faecalibacterium	prausnitzii
2555599	13.0476	1.07143	11.9762	NB	0.0674879	Clostridiales	Lachnospiraceae	Dorea
2949328	11.9524	0.142857	11.8095	NB	0.0216597	Bacteroidales	Bacteroidaceae	Bacteroides
OTU110987	12.0476	0.357143	11.6905	NB	0.0800572	Clostridiales	Ruminococcaceae
3096648	12.5714	1.42857	11.1429	NB	0.0594372	Clostridiales	Lachnospiraceae
3633129	12.4762	1.92857	10.5476	NB	0.00441614	Clostridiales	Lachnospiraceae	[Ruminococcus]	gnavus
4479397	10.8571	0.571429	10.2857	NB	0.0473794	Bacteroidales	Bacteroidaceae	Bacteroides	fragilis
4372625	11.1429	1	10.1429	NB	0.00178246	Clostridiales	Lachnospiraceae	[Ruminococcus]	gnavus
OTU160	11.381	1.85714	9.52381	NB	0.0667268	Bifidobacteriales	Bifidobacteriaceae	Bifidobacterium
OTU75641	9.33333	0.0714286	9.2619	ZINB	0.00211507	Verrucomicrobiales	Verrucomicrobiaceae	Akkermansia	muciniphila
OTU415	10	0.857143	9.14286	NB	0.0251221	Clostridiales	Lachnospiraceae
OTU294	8.7619	0.214286	8.54762	NB	0.0283017	Clostridiales	Lachnospiraceae	[Ruminococcus]	gnavus
193551	11.381	2.85714	8.52381	ZINB	0.0363978	Clostridiales
OTU21058	9.19048	0.928571	8.2619	NB	0.0746411	Clostridiales	Lachnospiraceae
2017729	8.95238	0.714286	8.2381	NB	0.0839035	Clostridiales	Lachnospiraceae
183579	8.33333	0.142857	8.19048	NB	0.0461659	Bacteroidales	Bacteroidaceae	Bacteroides
192342	9.61905	1.57143	8.04762	NB	0.0609555	Enterobacteriales	Enterobacteriaceae
OTU845	8	0.0714286	7.92857	NB	0.0120273	Bacteroidales	Bacteroidaceae	Bacteroides
4384058	8.95238	1.28571	7.66667	NB	0.0322959	Enterobacteriales	Enterobacteriaceae
OTU502	8.04762	0.642857	7.40476	NB	0.022301	Clostridiales	Lachnospiraceae
4454025	8.85714	1.57143	7.28571	NB	0.0723749	Clostridiales	Lachnospiraceae
OTU487	7.47619	0.214286	7.2619	NB	0.0185947	Clostridiales	Ruminococcaceae
232696	7.38095	0.214286	7.16667	NB	0.00668061	Enterobacteriales	Enterobacteriaceae	Citrobacter
182517	9.2381	2.21429	7.02381	NB	0.0412478	Clostridiales	Lachnospiraceae	[Ruminococcus]	gnavus
OTU190	7.14286	0.142857	7	NB	0.0132127	Bacteroidales	Bacteroidaceae	Bacteroides
703635	6.90476	0.142857	6.7619	NB	0.00229183	Enterobacteriales	Enterobacteriaceae	Citrobacter
274115	7.14286	0.642857	6.5	NB	0.0131901	Clostridiales	Lachnospiraceae
4183249	8.66667	2.21429	6.45238	NB	0.0986651	Clostridiales	Lachnospiraceae	[Ruminococcus]	gnavus
OTU859	7	0.571429	6.42857	NB	0.0399191	Clostridiales	Lachnospiraceae
180606	6.57143	0.142857	6.42857	NB	0.0592165	Bacteroidales	Bacteroidaceae	Bacteroides	ovatus
OTU27787	7.28571	1	6.28571	NB	0.0347194	Clostridiales	Lachnospiraceae	[Ruminococcus]	gnavus
OTU51078	6.61905	0.357143	6.2619	NB	0.0915913	Bacteroidales	Porphyromonadaceae	Parabacteroides	distasonis
3256931	7.04762	1.07143	5.97619	NB	0.0725625	Bacteroidales	Bacteroidaceae	Bacteroides
OTU104	6.57143	0.785714	5.78571	NB	0.0794746	Clostridiales	Lachnospiraceae
OTU42627	6.71429	1	5.71429	NB	0.0534275	Clostridiales	Ruminococcaceae	Oscillospira
198503	9.71429	4.35714	5.35714	ZINB	0.097831	Clostridiales	Lachnospiraceae	Blautia
OTU103984	5.28571	0.0714286	5.21429	NB	0.0461659	Clostridiales	Lachnospiraceae
OTU96567	5.61905	0.571429	5.04762	NB	0.0841255	Clostridiales	Lachnospiraceae
4345285	7.61905	2.71429	4.90476	NB	0.042035	Bacillales	Staphylococcaceae	Staphylococcus
OTU102446	5	0.214286	4.78571	NB	0.06099	Bacteroidales	Bacteroidaceae	Bacteroides	fragilis
OTU813	5.19048	0.5	4.69048	NB	0.0800054	Bacteroidales	Bacteroidaceae	Bacteroides	fragilis
OTU70565	4.71429	0.0714286	4.64286	NB	0.015115	Clostridiales	Lachnospiraceae	[Ruminococcus]	gnavus
OTU468	4.71429	0.0714286	4.64286	NB	0.0494946	Bacteroidales	Porphyromonadaceae	Parabacteroides	distasonis
552376	4.7619	0.142857	4.61905	NB	0.014498	Enterobacteriales	Enterobacteriaceae	Citrobacter
OTU629	5.33333	0.857143	4.47619	ZINB	0.00305961	Bacteroidales	Bacteroidaceae	Bacteroides	fragilis
1010113	4.90476	0.428571	4.47619	NB	0.0180942	Enterobacteriales	Enterobacteriaceae
OTU3249	4.57143	0.214286	4.35714	NB	0.00865926	Clostridiales	Lachnospiraceae
4329112	4.47619	0.142857	4.33333	ZINB	0.00510636	Bacteroidales	Bacteroidaceae	Bacteroides	fragilis
186263	5.47619	1.21429	4.2619	ZINB	0.0122517	Clostridiales	Lachnospiraceae	Roseburia
198190	4.42857	0.285714	4.14286	NB	0.0370383	Bacteroidales	Porphyromonadaceae	Parabacteroides	distasonis
167373	4.19048	0.142857	4.04762	NB	0.0800572	Clostridiales	Lachnospiraceae
OTU35359	4.19048	0.214286	3.97619	NB	0.0635461	Bifidobacteriales	Bifidobacteriaceae	Bifidobacterium	longum
OTU279	5.19048	1.28571	3.90476	ZINB	0.0109407	Erysipelotrichales	Erysipelotrichaceae
OTU34271	3.80952	0.0714286	3.7381	NB	0.0579443	Clostridiales	Ruminococcaceae
179512	3.85714	0.142857	3.71429	NB	0.0517062	Clostridiales	Clostridiaceae
351020	3.85714	0.214286	3.64286	NB	0.098377	Clostridiales	Clostridiaceae	Clostridium	neonatale
2281172	3.66667	0.0714286	3.59524	NB	0.0584007	Clostridiales	Lachnospiraceae	Epulopiscium
OTU115	3.95238	0.428571	3.52381	NB	0.0235694	Lactobacillales	Streptococcaceae	Streptococcus
OTU17316	3.57143	0.285714	3.28571	NB	0.0624438	Clostridiales	Lachnospiraceae
760967	4.33333	1.07143	3.2619	ZINB	0.0259716	Bacteroidales	Prevotellaceae	Prevotella
OTU112	3.47619	0.214286	3.2619	NB	0.0333082	Clostridiales	Lachnospiraceae
OTU524	3.47619	0.285714	3.19048	NB	0.0440179	Enterobacteriales	Enterobacteriaceae
191999	4.19048	1	3.19048	NB	0.0843506	Clostridiales	Lachnospiraceae	[Ruminococcus]	gnavus
OTU64	3.61905	0.5	3.11905	NB	0.0440379	Clostridiales	Veillonellaceae	Veillonella	dispar
194177	3.47619	0.428571	3.04762	ZINB	0.0351876	Clostridiales	Lachnospiraceae	Roseburia
OTU800	3.09524	0.0714286	3.02381	NB	0.0594372	Clostridiales
OTU787	3.14286	0.142857	3	NB	0.0319993	Verrucomicrobiales	Verrucomicrobiaceae	Akkermansia	muciniphila
OTU33006	3.14286	0.142857	3	NB	0.0713612	Bacteroidales	Bacteroidaceae	Bacteroides	fragilis
OTU307	3.19048	0.214286	2.97619	NB	0.0399191	Clostridiales	Peptostreptococcaceae
OTU1049	3.47619	0.5	2.97619	NB	0.0953858	Clostridiales	Lachnospiraceae	[Ruminococcus]	gnavus
OTU960	3.14286	0.214286	2.92857	NB	0.0251221	Clostridiales	Lachnospiraceae
165489	3.33333	0.428571	2.90476	NB	0.0623287	Enterobacteriales	Enterobacteriaceae
OTU25	3.09524	0.214286	2.88095	NB	0.0455423	Enterobacteriales	Enterobacteriaceae
OTU105944	3	0.142857	2.85714	NB	0.0333082	Clostridiales	Lachnospiraceae	Dorea
OTU72999	3.09524	0.285714	2.80952	NB	0.0185947	Clostridiales	Lachnospiraceae
4429608	3.04762	0.357143	2.69048	NB	0.0333082	Clostridiales	Lachnospiraceae
OTU23456	2.7619	0.142857	2.61905	NB	0.0839035	Clostridiales	Lachnospiraceae	[Ruminococcus]	gnavus
OTU850	2.7619	0.214286	2.54762	NB	0.0877683	Pasteurellales	Pasteurellaceae	Haemophilus	parainfluenzae
1914875	2.95238	0.428571	2.52381	ZINB	0.0487844	Clostridiales	Lachnospiraceae
OTU135834	3	0.5	2.5	NB	0.0951982	Clostridiales	Ruminococcaceae	Oscillospira
258785	2.57143	0.142857	2.42857	NB	0.0915913	Enterobacteriales	Enterobacteriaceae
2545820	2.52381	0.142857	2.38095	NB	0.0496253	Clostridiales	Lachnospiraceae	Dorea
OTU119215	2.42857	0.0714286	2.35714	NB	0.058164	Bacteroidales	Bacteroidaceae	Bacteroides
134671	2.33333	0.0714286	2.2619	NB	0.0279056	Enterobacteriales	Enterobacteriaceae
OTU57562	2.38095	0.142857	2.2381	NB	0.0230153	Lactobacillales	Streptococcaceae	Streptococcus
195716	3	0.785714	2.21429	ZINB	0.0322959	Clostridiales
4297420	2.2381	0.0714286	2.16667	NB	0.0915913	Clostridiales	Veillonellaceae	Veillonella	dispar
OTU425	2.09524	0.0714286	2.02381	NB	0.0387838	Clostridiales	Lachnospiraceae
OTU517	2.14286	0.142857	2	NB	0.0953858	Clostridiales	Ruminococcaceae
OTU837	2.09524	0.142857	1.95238	ZINB	0.0242446	Bacteroidales	Bacteroidaceae	Bacteroides
OTU85	2.14286	0.214286	1.92857	NB	0.0461659	Bacteroidales	Bacteroidaceae	Bacteroides	uniformis
OTU43403	2.42857	0.5	1.92857	NB	0.0530002	Clostridiales	Ruminococcaceae	Oscillospira
OTU25934	2.14286	0.214286	1.92857	NB	0.058164
2200896	1.95238	0.0714286	1.88095	NB	0.0719538	Bacteroidales	Bacteroidaceae	Bacteroides
OTU366	2.19048	0.357143	1.83333	NB	0.0907428	Enterobacteriales	Enterobacteriaceae
OTU70236	2.09524	0.285714	1.80952	ZINB	0.0268591	Bacteroidales	Bacteroidaceae	Bacteroides
OTU9114	2.28571	0.5	1.78571	ZINB	0.0176887	Lactobacillales	Streptococcaceae	Streptococcus
OTU154149	1.85714	0.0714286	1.78571	NB	0.0800572	Verrucomicrobiales	Verrucomicrobiaceae	Akkermansia	muciniphila
4387250	2.19048	0.428571	1.7619	ZINB	0.0124909	Bacteroidales	Bacteroidaceae	Bacteroides
175050	1.85714	0.142857	1.71429	NB	0.0946308	Clostridiales	Lachnospiraceae	Dorea
OTU94267	1.95238	0.285714	1.66667	NB	0.0487844	Clostridiales	Ruminococcaceae	Oscillospira
OTU140467	1.61905	0.0714286	1.54762	NB	0.0728198	Verrucomicrobiales	Verrucomicrobiaceae	Akkermansia	muciniphila
OTU53309	1.66667	0.142857	1.52381	NB	0.0915913	Bifidobacteriales	Bifidobacteriaceae	Bifidobacterium	adolescentis
OTU493	1.57143	0.0714286	1.5	NB	0.0585582	Clostridiales
3747551	1.57143	0.0714286	1.5	NB	0.0609555	Clostridiales	Lachnospiraceae
OTU63803	1.71429	0.214286	1.5	NB	0.0723749	Clostridiales	Lachnospiraceae
OTU31827	1.57143	0.142857	1.42857	ZINB	0.0399677	Clostridiales	Lachnospiraceae	[Ruminococcus]	gnavus
4465472	1.33333	0.5	0.833333	ZINB	0.0915913	Clostridiales	Lachnospiraceae
OTU604	1	0.428571	0.571429	ZINB	0.0461659	Clostridiales	Lachnospiraceae	Blautia
OTU72575	0.190476	0.928571	-0.738095	PSN	0.058164	Bifidobacteriales	Bifidobacteriaceae	Bifidobacterium
192963	0.047619	0.785714	-0.738095	PSN	0.0672197	Verrucomicrobiales	Verrucomicrobiaceae	Akkermansia	muciniphila
1047077	1.14286	2.07143	-0.928571	ZINB	9.84406e-15	Actinomycetales	Actinomycetaceae	Actinomyces
OTU109382	1	2	-1	ZINB	0.0150738	Bifidobacteriales	Bifidobacteriaceae	Bifidobacterium
OTU138924	0.428571	1.5	-1.07143	ZINB	0.000322241	Bacteroidales	Bacteroidaceae	Bacteroides
OTU93703	0.285714	1.42857	-1.14286	NB	0.0965811	Bifidobacteriales	Bifidobacteriaceae	Bifidobacterium
265563	0.142857	1.35714	-1.21429	NB	0.0827657	Clostridiales	Lachnospiraceae	[Ruminococcus]	gnavus
OTU140970	0.142857	1.42857	-1.28571	NB	0.0487844	Clostridiales	Lachnospiraceae
OTU58685	0.285714	1.57143	-1.28571	NB	0.0836831	Bifidobacteriales	Bifidobacteriaceae	Bifidobacterium
OTU78552	2.52381	4	-1.47619	ZINB	8.78378e-06	Coriobacteriales	Coriobacteriaceae	Eggerthella	lenta
OTU9202	0.285714	1.85714	-1.57143	NB	0.0794746	Clostridiales	Ruminococcaceae
336375	0.190476	1.78571	-1.59524	NB	0.0623287	Clostridiales	Lachnospiraceae	Blautia
193452	0.380952	2.71429	-2.33333	NB	0.0559152	Clostridiales	Lachnospiraceae
290281	0.47619	2.85714	-2.38095	ZINB	0.0088757	Clostridiales	Lachnospiraceae
225088	0.0952381	2.71429	-2.61905	PSN	0.000322241	Pseudomonadales	Pseudomonadaceae	Pseudomonas
4328189	1.61905	4.28571	-2.66667	ZINB	1.1513e-45	Enterobacteriales	Enterobacteriaceae	Serratia
145009	0.571429	3.42857	-2.85714	NB	0.0967593	Lactobacillales	Streptococcaceae	Streptococcus
177618	0.0952381	3.07143	-2.97619	NB	0.014498	Clostridiales	Lachnospiraceae	Coprococcus
OTU99	0.47619	3.5	-3.02381	NB	0.0810628	Clostridiales	Lachnospiraceae	Blautia
OTU16	0.619048	3.85714	-3.2381	NB	0.0517062	Lactobacillales	Streptococcaceae	Streptococcus
OTU32466	0.666667	4	-3.33333	NB	0.0967593	Bifidobacteriales	Bifidobacteriaceae	Bifidobacterium
4296424	0.952381	4.5	-3.54762	NB	0.0953858	Actinomycetales	Actinomycetaceae	Actinomyces
181698	0.52381	4.14286	-3.61905	ZINB	0.000656215	Clostridiales	Lachnospiraceae
193174	0.714286	4.42857	-3.71429	ZINB	0.0251221	Clostridiales	Lachnospiraceae
188648	0.952381	4.92857	-3.97619	ZINB	0.0134936	Clostridiales	Lachnospiraceae
OTU94224	0.238095	4.28571	-4.04762	NB	0.0370383	Clostridiales	Lachnospiraceae	Coprococcus
1130824	0.190476	4.78571	-4.59524	NB	0.013535	Lactobacillales	Streptococcaceae	Lactococcus
192461	1.09524	5.85714	-4.7619	ZINB	0.0560655	Clostridiales	Lachnospiraceae
4344207	0.333333	6	-5.66667	NB	0.0268591	Lactobacillales	Streptococcaceae	Streptococcus	anginosus
189592	0.428571	6.28571	-5.85714	NB	0.0757785	Clostridiales	Lachnospiraceae
OTU69945	0.428571	7	-6.57143	NB	0.00825601	Bifidobacteriales	Bifidobacteriaceae	Bifidobacterium
OTU558	1.33333	8.07143	-6.7381	ZINB	0.0986651	Clostridiales	Lachnospiraceae
185731	1.85714	8.78571	-6.92857	NB	0.063498	Clostridiales	Lachnospiraceae	Blautia
OTU8009	1.61905	9.57143	-7.95238	NB	0.0690146	Clostridiales
291512	1.52381	9.92857	-8.40476	ZINB	0.00657353	Clostridiales	Lachnospiraceae	Coprococcus
192711	1.28571	9.78571	-8.5	NB	0.0811304	Clostridiales	Lachnospiraceae
OTU1036	1.38095	10.5	-9.11905	ZINB	0.0302091	Clostridiales	Lachnospiraceae
64384	0.047619	9.28571	-9.2381	NB	0.000322241	Lactobacillales	Leuconostocaceae
OTU134478	1.80952	11.1429	-9.33333	ZINB	0.0568944	Clostridiales	Lachnospiraceae	Coprococcus
195929	1.85714	11.7143	-9.85714	NB	0.0713612	Clostridiales	Lachnospiraceae
1823053	0.380952	10.4286	-10.0476	NB	0.00102029	Lactobacillales	Streptococcaceae	Lactococcus
OTU82163	0.904762	12.0714	-11.1667	ZINB	0.00305961	Lactobacillales	Streptococcaceae	Streptococcus
187470	1.04762	12.3571	-11.3095	NB	0.0399677	Clostridiales	Lachnospiraceae	Coprococcus
193873	1.95238	13.3571	-11.4048	ZINB	0.0180046	Clostridiales	Ruminococcaceae	Faecalibacterium	prausnitzii
OTU77574	3.85714	15.7143	-11.8571	ZINB	0.0241663	Clostridiales	Lachnospiraceae	Blautia
OTU1012	10.0476	23.8571	-13.8095	NB	0.0951197	Bifidobacteriales	Bifidobacteriaceae	Bifidobacterium
OTU997	1.04762	15.7857	-14.7381	NB	0.0811304	Lactobacillales	Lactobacillaceae	Lactobacillus	zeae
179729	5.47619	20.5	-15.0238	NB	0.0918246	Clostridiales	Lachnospiraceae	Blautia
178439	2.33333	19.4286	-17.0952	ZINB	0.00888955	Clostridiales	Lachnospiraceae
OTU8	0.904762	18.3571	-17.4524	ZINB	0.00212809	Lactobacillales	Streptococcaceae	Streptococcus
199490	4.85714	24.5714	-19.7143	ZINB	0.0387838	Clostridiales	Lachnospiraceae
OTU339	6.28571	27	-20.7143	NB	0.0418124	Bifidobacteriales	Bifidobacteriaceae	Bifidobacterium	adolescentis
185836	0.47619	21.4286	-20.9524	NB	0.00745696	Clostridiales	Lachnospiraceae	Blautia
OTU359	3.66667	25.6429	-21.9762	NB	0.0794746	Clostridiales
293307	4.95238	28.7857	-23.8333	NB	0.0620198	Clostridiales	Lachnospiraceae	Blautia
3384047	3.33333	28.4286	-25.0952	NB	0.0133432	Lactobacillales	Streptococcaceae	Streptococcus
516611	7.14286	33.7857	-26.6429	NB	0.0703871	Lactobacillales	Streptococcaceae	Streptococcus
192444	10.0476	42	-31.9524	ZINB	0.0473794	Clostridiales	Lachnospiraceae
4365141	0.142857	34.1429	-34	NB	5.57207e-08	Lactobacillales	Leuconostocaceae	Leuconostoc
193644	6	77	-71	NB	0.0967593	Clostridiales	Ruminococcaceae	Faecalibacterium	prausnitzii
1077373	0.380952	88.3571	-87.9762	NB	0.00551552	Bacteroidales	Prevotellaceae	Prevotella
360660	4.95238	117.571	-112.619	NB	0.000259845	Clostridiales	Lachnospiraceae	Blautia
4376828	42.1905	197.929	-155.738	NB	0.0303112	Bifidobacteriales	Bifidobacteriaceae	Bifidobacterium
1667433	5.33333	377.071	-371.738	NB	0.0700021	Clostridiales	Lachnospiraceae	Dorea
195166	4.90476	431.286	-426.381	NB	0.0843506	Clostridiales	Lachnospiraceae	Blautia
681370	360.143	1097.14	-737	NB	0.076062	Bifidobacteriales	Bifidobacteriaceae	Bifidobacterium
2309802	1.38095	898.5	-897.119	NB	0.00579366	Bacteroidales	Porphyromonadaceae	Parabacteroides	distasonis
186022	217.429	3749.93	-3532.5	NB	0.0230153	Clostridiales	Lachnospiraceae	Blautia
4347159	1849.62	11473.4	-9623.74	NB	0.0487844	Bifidobacteriales	Bifidobacteriaceae	Bifidobacterium	adolescentis
#Difference in mean relative abundance between groups; *NB-Negative Binomial, PSN- Poisson, ZINB-Zero Inflated Negative Binomial; Taxa in blue indicate those OTUs similarly enriched or depleted in HRLGG vs HRP comparison at 12 months of age.
