# Supplementary material for: Delayed gut microbiota development in high-risk for asthma infants is temporarily modifiable by Lactobacillus supplementation
Source: Nat Commun. 2018 Feb 16;9:707. doi: 10.1038/s41467-018-03157-4 (PMC5816017; doi:10.1038/s41467-018-03157-4)
Supplement: Supplementary file 8 — Supplementary Data 6 [file 41467_2018_3157_MOESM8_ESM.xlsx]

## Sheet: Sheet1
Supplementary Data 6: Specific bacterial taxa relatively enriched or depleted in high-risk for asthma LGG-supplemented (HRLGG) infants compared to high-risk for asthma placebo (HRP) controls at 1 month of age.
OTU_IDs	HRLGG	HRP	HRLGG-HRP#	Model*	q-value	Order	Family	Genus	Species
825808	29320.4	117.5	29202.9	NB	9.8881e-11	Bifidobacteriales	Bifidobacteriaceae	Bifidobacterium	-
3244896	6296.25	14.8333	6281.42	NB	2.16328e-08	Lactobacillales	Streptococcaceae	Streptococcus	-
4480189	3107	84.1667	3022.83	NB	0.000114375	Lactobacillales	Lactobacillaceae	Lactobacillus	zeae
679245	2001	21.9167	1979.08	NB	4.38104e-08	Lactobacillales	Lactobacillaceae	Lactobacillus	zeae
4347159	1713.62	202.5	1511.12	NB	0.0399168	Bifidobacteriales	Bifidobacteriaceae	Bifidobacterium	adolescentis
4481613	690.625	4.66667	685.958	NB	2.84309e-06	Coriobacteriales	Coriobacteriaceae	Collinsella	aerofaciens
328617	548	1.58333	546.417	ZINB	2.86366e-53	Bacteroidales	Bacteroidaceae	Bacteroides	uniformis
4439603	572	56.25	515.75	NB	0.0257657	Lactobacillales	Streptococcaceae	Streptococcus	-
4335781	449.375	27.75	421.625	NB	0.089049	Bifidobacteriales	Bifidobacteriaceae	Bifidobacterium	-
1142029	371.5	25.75	345.75	NB	0.0378802	Bifidobacteriales	Bifidobacteriaceae	Bifidobacterium	-
4481861	360.125	17.4167	342.708	NB	0.0242468	Bifidobacteriales	Bifidobacteriaceae	Bifidobacterium	-
526804	161.625	15.3333	146.292	NB	0.00801852	Lactobacillales	Streptococcaceae	Streptococcus	-
268101	129.5	1.91667	127.583	NB	0.0150274	Enterobacteriales	Enterobacteriaceae	-	-
724120	110.375	17.75	92.625	NB	0.0848159	Lactobacillales	Streptococcaceae	Streptococcus	-
171217	75	1.08333	73.9167	NB	0.0647071	Enterobacteriales	Enterobacteriaceae	-	-
OTU1131	60.75	0.25	60.5	NB	0.000504899	Lactobacillales	Lactobacillaceae	Lactobacillus	zeae
4455767	64.625	6	58.625	NB	0.0185582	Lactobacillales	Streptococcaceae	Streptococcus	-
OTU44	45.75	1.41667	44.3333	NB	0.00215256	Lactobacillales	Streptococcaceae	Streptococcus	-
OTU1082	39.875	1.5	38.375	NB	0.0304535	Lactobacillales	Lactobacillaceae	Lactobacillus	zeae
OTU242	37.5	0.75	36.75	NB	0.00266597	Lactobacillales	Lactobacillaceae	Lactobacillus	zeae
OTU520	35	0.916667	34.0833	ZINB	0.00207039	Lactobacillales	Lactobacillaceae	Lactobacillus	zeae
OTU497	33.25	0.166667	33.0833	NB	0.00122321	Lactobacillales	Lactobacillaceae	Lactobacillus	zeae
OTU898	28	0.333333	27.6667	NB	0.000508676	Bifidobacteriales	Bifidobacteriaceae	Bifidobacterium	adolescentis
OTU273	30	3.16667	26.8333	NB	0.021979	Lactobacillales	Streptococcaceae	Streptococcus	-
OTU951	26.375	0.416667	25.9583	NB	0.000207152	Lactobacillales	Streptococcaceae	Streptococcus	-
519673	25.375	1.08333	24.2917	NB	0.0245451	Lactobacillales	Lactobacillaceae	Lactobacillus	-
292521	24.375	0.5	23.875	NB	0.00229512	Bifidobacteriales	Bifidobacteriaceae	Bifidobacterium	-
OTU312	22	0.583333	21.4167	NB	0.00970161	Lactobacillales	-	-	-
794205	19.875	0.416667	19.4583	NB	5.8289e-07	Lactobacillales	Lactobacillaceae	Lactobacillus	-
567427	19.25	0.0833333	19.1667	NB	5.57126e-05	Lactobacillales	Streptococcaceae	Streptococcus	-
OTU98	15	2.41667	12.5833	ZINB	0.021979	Coriobacteriales	Coriobacteriaceae	Eggerthella	lenta
OTU997	12.75	0.416667	12.3333	NB	0.00181318	Lactobacillales	Lactobacillaceae	Lactobacillus	zeae
358343	9.25	0.166667	9.08333	NB	0.00324298	Lactobacillales	Streptococcaceae	Streptococcus	-
OTU303	8	0.416667	7.58333	ZINB	0.00299543	Bifidobacteriales	Bifidobacteriaceae	Bifidobacterium	-
OTU156598	6.625	0.416667	6.20833	NB	0.0283387	Lactobacillales	Streptococcaceae	Streptococcus	-
OTU21379	5.125	0.166667	4.95833	NB	0.00621137	Lactobacillales	Lactobacillaceae	Lactobacillus	zeae
OTU128741	4.25	0.0833333	4.16667	NB	0.013338	Lactobacillales	Streptococcaceae	Streptococcus	-
781576	3.375	0.0833333	3.29167	NB	0.00970161	Lactobacillales	Lactobacillaceae	Lactobacillus	-
846656	3.125	0.0833333	3.04167	NB	0.00967191	Lactobacillales	Lactobacillaceae	Lactobacillus	zeae
881857	3	0.166667	2.83333	NB	0.0476806	Bacillales	-	-	-
211593	3.875	1.33333	2.54167	ZINB	1.90453e-12	Enterobacteriales	Enterobacteriaceae	-	-
220970	3.75	1.91667	1.83333	ZINB	2.73146e-09	Enterobacteriales	Enterobacteriaceae	Trabulsiella	-
4389033	1.5	0.166667	1.33333	PSN	0.0300853	Lactobacillales	Lactobacillaceae	Lactobacillus	-
OTU4293	2.25	0.916667	1.33333	ZINB	0.0837025	Bacillales	Staphylococcaceae	Staphylococcus	-
518033	1.125	0.0833333	1.04167	PSN	0.0785088	Lactobacillales	Lactobacillaceae	Lactobacillus	zeae
950606	1.375	0.75	0.625	ZINB	0.00096254	Enterobacteriales	Enterobacteriaceae	-	-
4079463	0.25	1.58333	-1.33333	ZINB	0.071265	Pasteurellales	Pasteurellaceae	Haemophilus	parainfluenzae
OTU89720	0.875	3.08333	-2.20833	ZINB	0.00793007	Bifidobacteriales	Bifidobacteriaceae	Bifidobacterium	adolescentis
265871	0.875	5.5	-4.625	NB	0.0318953	Clostridiales	Ruminococcaceae	Faecalibacterium	prausnitzii
186022	0.125	4.83333	-4.70833	NB	0.0713209	Clostridiales	Lachnospiraceae	Blautia	-
2986828	0.5	7.58333	-7.08333	NB	0.0630136	Clostridiales	Lachnospiraceae	-	-
OTU156628	0.5	7.66667	-7.16667	NB	0.0647071	Lactobacillales	Enterococcaceae	Enterococcus	-
OTU37475	0.125	7.5	-7.375	NB	0.0672389	Bacillales	Staphylococcaceae	Staphylococcus	aureus
1508541	0.375	8.41667	-8.04167	NB	0.0811902	Bacteroidales	Bacteroidaceae	Bacteroides	-
4464445	0.25	8.91667	-8.66667	NB	0.0476806	Clostridiales	Lachnospiraceae	-	-
OTU765	0.25	11.1667	-10.9167	NB	0.0300853	Lactobacillales	Streptococcaceae	Streptococcus	-
759349	1.375	13	-11.625	NB	0.0335664	Lactobacillales	Enterococcaceae	Enterococcus	-
4348151	0.5	14.1667	-13.6667	NB	0.00786953	Lactobacillales	Enterococcaceae	Enterococcus	-
OTU852	0.25	14	-13.75	NB	0.0834033	Clostridiales	Lachnospiraceae	Blautia	-
OTU962	2.75	18.3333	-15.5833	ZINB	0.00621137	Enterobacteriales	Enterobacteriaceae	Citrobacter	-
OTU75522	0.25	16	-15.75	NB	0.0432907	Clostridiales	Veillonellaceae	Veillonella	parvula
172777	0.125	18.25	-18.125	NB	0.0297949	Bacteroidales	Bacteroidaceae	Bacteroides	-
OTU157	0.625	18.9167	-18.2917	NB	0.0283387	Bifidobacteriales	Bifidobacteriaceae	Bifidobacterium	-
OTU197	0.125	19.8333	-19.7083	NB	0.0464045	Enterobacteriales	Enterobacteriaceae	-	-
OTU240	0.25	21.1667	-20.9167	ZINB	0.00288283	Bacteroidales	Porphyromonadaceae	Parabacteroides	distasonis
4468234	2	23.5	-21.5	NB	0.0645328	Bacteroidales	Bacteroidaceae	Bacteroides	-
4310208	0.25	24.6667	-24.4167	NB	0.0467836	Clostridiales	Veillonellaceae	Veillonella	parvula
OTU1102	0.25	27.25	-27	NB	0.0827983	Lactobacillales	Enterococcaceae	-	-
OTU354	0.125	28.4167	-28.2917	NB	0.0425071	Bacteroidales	Bacteroidaceae	Bacteroides	fragilis
318970	0.25	34.4167	-34.1667	NB	0.0245451	Clostridiales	Lachnospiraceae	Blautia	-
OTU292	0.875	36.6667	-35.7917	ZINB	0.0283387	Clostridiales	Veillonellaceae	Veillonella	parvula
4326452	0.5	37.75	-37.25	NB	0.0196466	Clostridiales	Veillonellaceae	Veillonella	dispar
OTU281	0.375	38.5	-38.125	NB	0.0321623	Lactobacillales	-	-	-
225919	2	42.3333	-40.3333	NB	0.00790629	Lactobacillales	-	-	-
OTU707	1.375	45.1667	-43.7917	NB	0.0647906	Enterobacteriales	Enterobacteriaceae	-	-
4290144	2.875	78.3333	-75.4583	NB	0.0283387	Lactobacillales	Enterococcaceae	Enterococcus	-
4449236	0.625	77.5	-76.875	NB	0.0095406	Burkholderiales	Alcaligenaceae	Sutterella	-
308544	0.875	82.75	-81.875	NB	0.0186367	Clostridiales	Lachnospiraceae	Blautia	-
302049	0.5	94.6667	-94.1667	NB	0.0100568	Clostridiales	Lachnospiraceae	Blautia	-
OTU1003	0.375	95.6667	-95.2917	NB	0.00910403	Enterobacteriales	Enterobacteriaceae	-	-
543824	0.5	96.0833	-95.5833	NB	0.000471792	Lactobacillales	Enterococcaceae	Enterococcus	-
OTU26	0.375	98.3333	-97.9583	NB	0.0257657	Bacteroidales	Porphyromonadaceae	Parabacteroides	distasonis
3588390	12.875	179.167	-166.292	NB	0.0283387	Bacteroidales	Bacteroidaceae	Bacteroides	-
851733	0.25	181.667	-181.417	NB	0.0102686	Lactobacillales	Lactobacillaceae	Lactobacillus	reuteri
1129461	8.875	193.667	-184.792	NB	0.0221196	Lactobacillales	Enterococcaceae	-	-
292735	0.875	201.25	-200.375	NB	0.000289473	Clostridiales	Lachnospiraceae	Blautia	-
3472078	0.5	218	-217.5	NB	0.000233495	Bacteroidales	Bacteroidaceae	Bacteroides	fragilis
161423	3.375	228.75	-225.375	NB	0.0115465	Bacteroidales	Bacteroidaceae	Bacteroides	-
2920309	1	230.5	-229.5	NB	0.00662797	Bacteroidales	Bacteroidaceae	Bacteroides	fragilis
OTU173	1.125	249.083	-247.958	ZINB	0.000497156	Enterobacteriales	Enterobacteriaceae	-	-
3576174	3	254.917	-251.917	NB	0.0399168	Clostridiales	Clostridiaceae	-	-
4381553	1.75	304.75	-303	NB	4.61004e-07	Bacteroidales	Bacteroidaceae	Bacteroides	-
4433947	13.625	334	-320.375	NB	0.0811902	Bacteroidales	Bacteroidaceae	Bacteroides	-
4232045	0.625	349.583	-348.958	NB	1.03012e-05	Bacteroidales	Bacteroidaceae	Bacteroides	-
138389	30.625	411.75	-381.125	NB	0.00663727	Lactobacillales	Enterococcaceae	Enterococcus	-
3801267	6.25	401.25	-395	NB	0.00970161	Clostridiales	Veillonellaceae	Veillonella	parvula
175485	5.125	409.167	-404.042	NB	0.00161947	Bacteroidales	Bacteroidaceae	Bacteroides	-
4370025	0.125	420	-419.875	ZINB	0.00555472	Clostridiales	Lachnospiraceae	-	-
577170	10.625	496.75	-486.125	NB	0.0283387	Bacteroidales	Bacteroidaceae	Bacteroides	-
4390365	1.25	582	-580.75	NB	2.6535e-05	Erysipelotrichales	Erysipelotrichaceae	-	-
4318671	3.25	612	-608.75	NB	0.000228266	Clostridiales	Veillonellaceae	Veillonella	dispar
4416025	6.875	724.167	-717.292	NB	0.0476806	Clostridiales	Lachnospiraceae	[Ruminococcus]	gnavus
4329571	0.5	728.583	-728.083	NB	0.00235756	Bacteroidales	Porphyromonadaceae	Parabacteroides	distasonis
295146	21	784.417	-763.417	NB	0.000232043	Lactobacillales	Enterococcaceae	Enterococcus	-
606927	0.125	890.25	-890.125	NB	0.000270798	Clostridiales	Peptostreptococcaceae	-	-
289734	5.125	1384.33	-1379.21	NB	1.63906e-07	Clostridiales	Lachnospiraceae	Blautia	-
4467447	5	1661.58	-1656.58	NB	1.11646e-05	Bacteroidales	Bacteroidaceae	Bacteroides	-
182874	1.25	1703.42	-1702.17	NB	0.000628712	Bacteroidales	Bacteroidaceae	Bacteroides	-
165118	1.25	1987.67	-1986.42	NB	1.55543e-07	Bacteroidales	[Paraprevotellaceae]	Paraprevotella	-
4422456	2	2226.58	-2224.58	NB	3.36957e-07	Clostridiales	Veillonellaceae	Veillonella	parvula
4434334	8.25	2279.33	-2271.08	NB	0.00011826	Clostridiales	Clostridiaceae	-	-
4388775	14.125	2406	-2391.88	NB	4.15201e-06	Clostridiales	Veillonellaceae	Veillonella	dispar
4365130	2.125	2438.33	-2436.21	NB	2.84309e-06	Bacteroidales	Porphyromonadaceae	Parabacteroides	distasonis
3600504	278.125	2946.08	-2667.96	NB	0.0467836	Bacteroidales	Bacteroidaceae	Bacteroides	-
4469576	1.625	3258.42	-3256.79	NB	2.20348e-08	Clostridiales	Lachnospiraceae	-	-
814442	40.5	3326.5	-3286	NB	0.000232043	Enterobacteriales	Enterobacteriaceae	Citrobacter	-
181432	2.75	4480.58	-4477.83	NB	3.94228e-07	Bacteroidales	[Paraprevotellaceae]	Paraprevotella	-
4458959	44.625	4717.58	-4672.96	NB	0.00104721	Clostridiales	Veillonellaceae	Veillonella	parvula
4439360	297.25	5285.92	-4988.67	NB	0.0726814	Bacteroidales	Bacteroidaceae	Bacteroides	-
73000	0.375	5496.92	-5496.54	NB	2.20348e-08	Clostridiales	Clostridiaceae	Clostridium	neonatale
#Difference in mean relative abundance between groups; *NB-Negative Binomial, PSN- Poisson, ZINB-Zero Inflated Negative Binomial; Taxa in green indicate those OTUs similarly enriched or depleted in HC vs HRP comparison at 1 month of age.
