# Supplementary material for: Delayed gut microbiota development in high-risk for asthma infants is temporarily modifiable by Lactobacillus supplementation
Source: Nat Commun. 2018 Feb 16;9:707. doi: 10.1038/s41467-018-03157-4 (PMC5816017; doi:10.1038/s41467-018-03157-4)
Supplement: Supplementary file 9 — Supplementary Data 7 [file 41467_2018_3157_MOESM9_ESM.xlsx]

## Sheet: Sheet1
Supplementary Data 7: Specific bacterial taxa relatively enriched or depleted in high-risk for asthma LGG-supplemented (HRLGG) infants compared to high-risk for asthma placebo (HRP) controls at 3 months of age.
OTUs	HRLGG	HRP	HRLGG-HRP	Model*	q-value	Order	Family	Genus	Species
4445673	10737.6	775.143	9962.46	NB	0.064544	Clostridiales	Clostridiaceae	Clostridium	-
538000	8642.2	164.786	8477.41	NB	0.00316839	Enterobacteriales	Enterobacteriaceae	-	-
328617	5376.5	2.85714	5373.64	NB	6.35979e-18	Bacteroidales	Bacteroidaceae	Bacteroides	uniformis
825808	4769.6	299	4470.6	NB	0.0101739	Bifidobacteriales	Bifidobacteriaceae	Bifidobacterium	-
668514	4905.8	436.643	4469.16	NB	0.00623493	Enterobacteriales	Enterobacteriaceae	-	-
336559	2617	23.2143	2593.79	NB	0.00854917	Bacteroidales	Bacteroidaceae	Bacteroides	-
4480189	2507.6	151.143	2356.46	NB	0.00299809	Lactobacillales	Lactobacillaceae	Lactobacillus	zeae
679245	1569.3	83.0714	1486.23	NB	0.00868445	Lactobacillales	Lactobacillaceae	Lactobacillus	zeae
4428313	1286.3	0.5	1285.8	NB	5.12864e-07	Lactobacillales	Lactobacillaceae	Lactobacillus	-
175535	885.7	0.785714	884.914	NB	5.43724e-06	Bacteroidales	Bacteroidaceae	Bacteroides	-
553611	667.8	12.3571	655.443	NB	0.00106523	Bifidobacteriales	Bifidobacteriaceae	Bifidobacterium	-
193233	646.2	2.71429	643.486	NB	0.000941695	Bacteroidales	Bacteroidaceae	Bacteroides	fragilis
816702	477.7	66.2143	411.486	NB	0.0595453	Enterobacteriales	Enterobacteriaceae	-	-
4335781	397.3	1.57143	395.729	NB	1.92637e-05	Bifidobacteriales	Bifidobacteriaceae	Bifidobacterium	-
724120	237	11.2857	225.714	NB	0.0198318	Lactobacillales	Streptococcaceae	Streptococcus	-
192684	181.7	1.07143	180.629	ZINB	0.000610586	Bacteroidales	Bacteroidaceae	Bacteroides	-
91557	177.6	22.3571	155.243	NB	0.0249795	Enterobacteriales	Enterobacteriaceae	-	-
556126	153.9	0.285714	153.614	ZINB	6.65213e-38	Bacteroidales	Bacteroidaceae	Bacteroides	-
OTU424	200.5	52.1429	148.357	ZINB	0.10248	Bifidobacteriales	Bifidobacteriaceae	Bifidobacterium	adolescentis
4354103	119.5	0.142857	119.357	NB	0.00274331	Lactobacillales	Lactobacillaceae	Lactobacillus	-
114462	103.4	20.4286	82.9714	NB	0.105794	Enterobacteriales	Enterobacteriaceae	-	-
4447072	62.5	1.78571	60.7143	NB	0.00737663	Bacteroidales	Bacteroidaceae	Bacteroides	uniformis
797229	52.1	2.78571	49.3143	NB	0.00439812	Enterobacteriales	Enterobacteriaceae	-	-
OTU860	49.3	4.78571	44.5143	NB	0.0404684	Enterobacteriales	Enterobacteriaceae	-	-
345540	46.5	7.78571	38.7143	NB	0.0595453	Enterobacteriales	Enterobacteriaceae	-	-
OTU1082	40.4	4.21429	36.1857	NB	0.04731	Lactobacillales	Lactobacillaceae	Lactobacillus	zeae
OTU242	39.9	4.28571	35.6143	NB	0.107898	Lactobacillales	Lactobacillaceae	Lactobacillus	zeae
4422456	30.8	0.428571	30.3714	NB	0.00470117	Clostridiales	Veillonellaceae	Veillonella	parvula
4435664	27.9	0.642857	27.2571	NB	0.0173386	Bacteroidales	Bacteroidaceae	Bacteroides	-
OTU707	25	1.71429	23.2857	NB	0.100749	Enterobacteriales	Enterobacteriaceae	-	-
746679	19.3	1.42857	17.8714	NB	0.0236379	Enterobacteriales	Enterobacteriaceae	-	-
228556	15.6	1.14286	14.4571	NB	0.068441	Enterobacteriales	Enterobacteriaceae	-	-
OTU116878	13.7	0.0714286	13.6286	NB	0.00903416	Bacteroidales	Bacteroidaceae	Bacteroides	-
1115481	15.5	2.64286	12.8571	ZINB	0.00889398	Clostridiales	Clostridiaceae	-	-
794205	13.5	1.57143	11.9286	NB	0.0127693	Lactobacillales	Lactobacillaceae	Lactobacillus	-
924547	12.7	1.42857	11.2714	NB	0.0759855	Enterobacteriales	Enterobacteriaceae	-	-
637546	11.9	0.785714	11.1143	NB	0.0231035	Enterobacteriales	Enterobacteriaceae	-	-
OTU497	10.1	0.357143	9.74286	NB	0.0128803	Lactobacillales	Lactobacillaceae	Lactobacillus	zeae
OTU962	8.3	0.142857	8.15714	NB	0.0381369	Enterobacteriales	Enterobacteriaceae	Citrobacter	-
OTU387	9.5	1.35714	8.14286	NB	0.0789195	Bifidobacteriales	Bifidobacteriaceae	Bifidobacterium	-
9819	9.6	1.85714	7.74286	NB	0.0363512	Enterobacteriales	Enterobacteriaceae	-	-
OTU1120	8.4	1.07143	7.32857	NB	0.0284179	Bifidobacteriales	Bifidobacteriaceae	Bifidobacterium	-
292521	8.3	1	7.3	NB	0.0363871	Bifidobacteriales	Bifidobacteriaceae	Bifidobacterium	-
OTU21379	7.2	0.428571	6.77143	NB	0.00164742	Lactobacillales	Lactobacillaceae	Lactobacillus	zeae
539107	5.8	0.357143	5.44286	ZINB	2.49315e-12	Enterobacteriales	Enterobacteriaceae	Erwinia	-
OTU857	7.5	2.14286	5.35714	ZINB	1.0295e-23	Clostridiales	Lachnospiraceae	-	-
OTU550	5.2	0.0714286	5.12857	NB	0.0294999	Enterobacteriales	Enterobacteriaceae	-	-
886735	7	1.92857	5.07143	ZINB	0.00737663	Lactobacillales	Aerococcaceae	Alloiococcus	-
578016	5.2	0.357143	4.84286	NB	0.0904401	Bacteroidales	Porphyromonadaceae	Parabacteroides	distasonis
OTU159	5.2	0.428571	4.77143	NB	0.0428108	Lactobacillales	Lactobacillaceae	Lactobacillus	zeae
OTU431	4.6	0.642857	3.95714	NB	0.071973	Lactobacillales	Lactobacillaceae	Lactobacillus	-
4454257	4.6	1	3.6	NB	0.093651	Enterobacteriales	Enterobacteriaceae	-	-
781576	3.6	0.5	3.1	NB	0.0123509	Lactobacillales	Lactobacillaceae	Lactobacillus	-
OTU44016	3.8	0.928571	2.87143	ZINB	0.0624612	Bifidobacteriales	Bifidobacteriaceae	Bifidobacterium	adolescentis
OTU307	3.4	0.714286	2.68571	ZINB	0.0106994	Clostridiales	Peptostreptococcaceae	-	-
691423	3.6	1.14286	2.45714	ZINB	0.0187136	Enterobacteriales	Enterobacteriaceae	-	-
OTU917	2.4	0.142857	2.25714	NB	0.093651	Enterobacteriales	Enterobacteriaceae	Citrobacter	freundii
132041	3.7	1.57143	2.12857	ZINB	0.0624612	Bifidobacteriales	Bifidobacteriaceae	Bifidobacterium	-
960131	2.2	0.142857	2.05714	NB	0.097205	Bacillales	Planococcaceae	-	-
1128398	1.9	0.142857	1.75714	NB	0.0354089	Enterobacteriales	Enterobacteriaceae	-	-
OTU811	1.9	0.428571	1.47143	ZINB	0.0132468	Lactobacillales	-	-	-
922239	1.5	0.214286	1.28571	PSN	0.0194497	Gemellales	Gemellaceae	-	-
4389033	1.5	0.285714	1.21429	PSN	0.0278631	Lactobacillales	Lactobacillaceae	Lactobacillus	-
OTU51578	2.7	1.57143	1.12857	ZINB	0.0953497	Bifidobacteriales	Bifidobacteriaceae	Bifidobacterium	adolescentis
819999	1.1	0.142857	0.957143	PSN	0.058057	Enterobacteriales	Enterobacteriaceae	-	-
OTU62423	1.2	0.285714	0.914286	ZINB	0.0428108	Lactobacillales	Streptococcaceae	Streptococcus	-
OTU86656	0.9	0.142857	0.757143	PSN	0.108903	Lactobacillales	Lactobacillaceae	Lactobacillus	zeae
1076557	1	0.285714	0.714286	ZINB	0.0919183	Lactobacillales	Streptococcaceae	Streptococcus	-
4392549	0.6	0.285714	0.314286	ZINB	0.0251618	Lactobacillales	Streptococcaceae	Streptococcus	-
OTU35166	0.4	0.714286	-0.314286	ZINB	0.0363871	Lactobacillales	Lactobacillaceae	Lactobacillus	zeae
OTU736	1.2	2	-0.8	ZINB	5.35953e-12	Lactobacillales	Streptococcaceae	Streptococcus	-
OTU365	1.3	2.21429	-0.914286	ZINB	0.0624612	Erysipelotrichales	Erysipelotrichaceae	-	-
OTU40272	1	2.35714	-1.35714	ZINB	3.88243e-12	Lactobacillales	Lactobacillaceae	Lactobacillus	zeae
2251904	0.2	1.64286	-1.44286	NB	0.0952097	Enterobacteriales	Enterobacteriaceae	-	-
OTU955	0.1	3	-2.9	NB	0.0884014	Lactobacillales	Enterococcaceae	Enterococcus	-
190100	0.1	3.42857	-3.32857	NB	0.101607	Clostridiales	Lachnospiraceae	Blautia	-
OTU60994	0.1	3.71429	-3.61429	NB	0.0310705	Lactobacillales	Streptococcaceae	Streptococcus	-
OTU765	0.9	4.64286	-3.74286	ZINB	0.00056233	Lactobacillales	Streptococcaceae	Streptococcus	-
363029	0.1	4.35714	-4.25714	NB	0.0742733	Clostridiales	Lachnospiraceae	Blautia	-
176244	0.1	4.71429	-4.61429	ZINB	0.0144105	Clostridiales	Lachnospiraceae	Blautia	-
183496	0.1	4.78571	-4.68571	NB	0.0736755	Bacteroidales	Bacteroidaceae	Bacteroides	-
198503	0.1	4.92857	-4.82857	ZINB	0.0170237	Clostridiales	Lachnospiraceae	Blautia	-
370225	0.6	6.21429	-5.61429	ZINB	0.00143057	Bifidobacteriales	Bifidobacteriaceae	Bifidobacterium	adolescentis
OTU120	0.4	6.14286	-5.74286	ZINB	0.00417676	Lactobacillales	Lactobacillaceae	Lactobacillus	zeae
3272632	0.1	6	-5.9	NB	0.0663336	Bacteroidales	Bacteroidaceae	Bacteroides	-
OTU521	0.3	6.21429	-5.91429	ZINB	0.000937533	Bacteroidales	Bacteroidaceae	Bacteroides	-
OTU705	0.1	6.5	-6.4	NB	0.0585566	Lactobacillales	Streptococcaceae	Streptococcus	-
OTU969	0.7	7.14286	-6.44286	NB	0.086586	Enterobacteriales	Enterobacteriaceae	Citrobacter	-
193666	0.1	6.85714	-6.75714	NB	0.0300625	Clostridiales	Lachnospiraceae	Blautia	-
OTU381	0.2	7.5	-7.3	NB	0.0461074	Clostridiales	-	-	-
2875735	1	11.2143	-10.2143	NB	0.0792904	Bacteroidales	Bacteroidaceae	Bacteroides	-
OTU1038	0.5	11.2857	-10.7857	ZINB	4.74099e-05	Bifidobacteriales	Bifidobacteriaceae	Bifidobacterium	adolescentis
103166	0.7	12.5	-11.8	NB	0.115042	Enterobacteriales	Enterobacteriaceae	-	-
232696	0.3	12.3571	-12.0571	NB	0.0153481	Enterobacteriales	Enterobacteriaceae	Citrobacter	-
OTU189	0.5	12.6429	-12.1429	NB	0.0138401	Lactobacillales	Streptococcaceae	Streptococcus	-
OTU665	1	14.1429	-13.1429	NB	0.0381369	Enterobacteriales	Enterobacteriaceae	-	-
OTU545	0.4	18	-17.6	NB	0.107898	Bacteroidales	Bacteroidaceae	Bacteroides	-
OTU804	0.1	18.0714	-17.9714	NB	0.0106283	Erysipelotrichales	Erysipelotrichaceae	-	-
1830364	1	19.2857	-18.2857	NB	0.0655113	Clostridiales	Lachnospiraceae	[Ruminococcus]	gnavus
324163	0.1	18.8571	-18.7571	NB	0.00937771	Clostridiales	Lachnospiraceae	Blautia	-
182255	0.4	19.9286	-19.5286	NB	0.0099776	Bacteroidales	Bacteroidaceae	Bacteroides	-
211706	0.1	19.7143	-19.6143	ZINB	0.000286382	Bacteroidales	Bacteroidaceae	Bacteroides	-
703635	0.8	22.2143	-21.4143	NB	0.00361764	Enterobacteriales	Enterobacteriaceae	Citrobacter	-
OTU107	4.1	26.3571	-22.2571	ZINB	0.0289771	Bifidobacteriales	Bifidobacteriaceae	Bifidobacterium	longum
4329571	0.5	23.2857	-22.7857	NB	0.0902905	Bacteroidales	Porphyromonadaceae	Parabacteroides	distasonis
3426658	0.6	24.9286	-24.3286	NB	0.011112	Bacteroidales	Bacteroidaceae	Bacteroides	-
OTU121	0.6	25.3571	-24.7571	NB	0.0881588	Enterobacteriales	Enterobacteriaceae	-	-
4436046	0.2	25.6429	-25.4429	ZINB	0.00417676	Clostridiales	Lachnospiraceae	Dorea	-
1508541	0.1	25.8571	-25.7571	NB	0.00593723	Bacteroidales	Bacteroidaceae	Bacteroides	-
189920	1.7	29.3571	-27.6571	ZINB	0.0187858	Bacteroidales	Bacteroidaceae	Bacteroides	-
4465907	0.2	32.5	-32.3	NB	0.0107492	Clostridiales	Lachnospiraceae	Blautia	-
OTU104	0.1	32.7857	-32.6857	NB	0.0330768	Clostridiales	Lachnospiraceae	-	-
OTU684	0.2	36.7143	-36.5143	NB	0.00868445	Clostridiales	Lachnospiraceae	Blautia	-
OTU281	1.2	42.0714	-40.8714	NB	0.00551508	Lactobacillales	-	-	-
2415144	0.4	44.2143	-43.8143	NB	0.000937533	Bacteroidales	Bacteroidaceae	Bacteroides	-
181432	0.4	51.7143	-51.3143	NB	0.0133188	Bacteroidales	[Paraprevotellaceae]	Paraprevotella	-
OTU852	0.1	52.3571	-52.2571	ZINB	0.000224269	Clostridiales	Lachnospiraceae	Blautia	-
3439403	0.8	54	-53.2	NB	0.0303005	Bacteroidales	Bacteroidaceae	Bacteroides	-
OTU374	0.7	54.0714	-53.3714	ZINB	0.00093352	Clostridiales	Clostridiaceae	-	-
OTU263	1.4	61.0714	-59.6714	NB	0.00854917	Enterobacteriales	Enterobacteriaceae	-	-
4383953	0.4	63	-62.6	NB	0.0878287	Clostridiales	Clostridiaceae	-	-
OTU793	2.7	69.5714	-66.8714	NB	0.101607	Enterobacteriales	Enterobacteriaceae	-	-
4449236	0.6	68.9286	-68.3286	NB	0.0133188	Burkholderiales	Alcaligenaceae	Sutterella	-
3709990	0.3	73.5714	-73.2714	ZINB	0.00134794	Erysipelotrichales	Erysipelotrichaceae	[Eubacterium]	dolichum
4468234	0.9	77.2857	-76.3857	ZINB	2.40024e-06	Bacteroidales	Bacteroidaceae	Bacteroides	-
543824	5.6	83.8571	-78.2571	NB	0.0179525	Lactobacillales	Enterococcaceae	Enterococcus	-
172777	0.3	82	-81.7	NB	0.000437233	Bacteroidales	Bacteroidaceae	Bacteroides	-
OTU427	0.6	91	-90.4	NB	0.00488829	Lactobacillales	Enterococcaceae	Enterococcus	-
157327	0.1	92	-91.9	NB	0.000578966	Bacteroidales	Bacteroidaceae	Bacteroides	-
2532173	0.1	92.7857	-92.6857	NB	0.0146004	Clostridiales	Lachnospiraceae	-	-
4290144	7	100.5	-93.5	NB	0.00892919	Lactobacillales	Enterococcaceae	Enterococcus	-
128382	0.1	99.0714	-98.9714	NB	0.00169075	Clostridiales	Veillonellaceae	-	-
307113	0.3	100	-99.7	NB	0.000475224	Clostridiales	Lachnospiraceae	-	-
4411295	0.2	108.5	-108.3	NB	0.012019	Clostridiales	Lachnospiraceae	-	-
186022	0.4	110.786	-110.386	NB	0.000366803	Clostridiales	Lachnospiraceae	Blautia	-
190162	0.4	115.5	-115.1	NB	0.00488829	Clostridiales	Lachnospiraceae	Blautia	-
3014082	0.1	120.429	-120.329	ZINB	0.000224269	Clostridiales	Lachnospiraceae	Blautia	-
161423	0.6	124.286	-123.686	NB	0.00124231	Bacteroidales	Bacteroidaceae	Bacteroides	-
OTU609	18.2	145.643	-127.443	NB	0.0286252	Enterobacteriales	Enterobacteriaceae	-	-
4449054	3.4	150.143	-146.743	NB	0.0101739	Bacteroidales	Bacteroidaceae	Bacteroides	-
OTU26	0.3	148.143	-147.843	NB	0.00273459	Bacteroidales	Porphyromonadaceae	Parabacteroides	distasonis
182874	1.1	150.143	-149.043	NB	0.00488829	Bacteroidales	Bacteroidaceae	Bacteroides	-
308544	0.2	166.071	-165.871	ZINB	5.43724e-06	Clostridiales	Lachnospiraceae	Blautia	-
302049	0.3	190.429	-190.129	ZINB	1.31417e-13	Clostridiales	Lachnospiraceae	Blautia	-
270094	0.4	199.143	-198.743	NB	0.00728955	Bacteroidales	Bacteroidaceae	Bacteroides	-
4227110	0.4	214.786	-214.386	NB	0.000216639	Enterobacteriales	Enterobacteriaceae	Citrobacter	-
292735	0.5	236	-235.5	NB	4.74099e-05	Clostridiales	Lachnospiraceae	Blautia	-
OTU211	10.9	247.929	-237.029	NB	0.0381369	Enterobacteriales	Enterobacteriaceae	-	-
3563235	3.3	290.5	-287.2	NB	0.00712911	Bacteroidales	Bacteroidaceae	Bacteroides	-
851733	0.4	311.571	-311.171	NB	0.00110791	Lactobacillales	Lactobacillaceae	Lactobacillus	reuteri
4232045	0.1	405.643	-405.543	NB	0.000366803	Bacteroidales	Bacteroidaceae	Bacteroides	-
191361	0.1	430.571	-430.471	ZINB	0.00465443	Clostridiales	Lachnospiraceae	-	-
4396688	0.3	449.214	-448.914	NB	0.00621629	Clostridiales	Lachnospiraceae	[Ruminococcus]	-
295146	29.7	497.357	-467.657	NB	0.00679744	Lactobacillales	Enterococcaceae	Enterococcus	-
188735	1	473.643	-472.643	ZINB	0.000716256	Bacteroidales	Bacteroidaceae	Bacteroides	-
3588390	3.6	500.286	-496.686	NB	0.000389437	Bacteroidales	Bacteroidaceae	Bacteroides	-
179400	0.3	514.357	-514.057	ZINB	0.0059843	Clostridiales	Lachnospiraceae	[Ruminococcus]	-
3562626	0.3	572.571	-572.271	NB	0.0125903	Bacteroidales	Bacteroidaceae	Bacteroides	-
4365130	2.2	709.357	-707.157	NB	8.75091e-08	Bacteroidales	Porphyromonadaceae	Parabacteroides	distasonis
577170	2.1	725.786	-723.686	NB	0.00172258	Bacteroidales	Bacteroidaceae	Bacteroides	-
3943182	3	819.929	-816.929	NB	0.00256592	Bacteroidales	Bacteroidaceae	Bacteroides	-
4413447	0.3	920	-919.7	NB	0.000167896	Clostridiales	Lachnospiraceae	Epulopiscium	-
4306262	0.3	1014	-1013.7	ZINB	0.00301094	Verrucomicrobiales	Verrucomicrobiaceae	Akkermansia	muciniphila
4416025	3.1	1123.07	-1119.97	NB	0.000211418	Clostridiales	Lachnospiraceae	[Ruminococcus]	gnavus
3540765	0.2	1259.64	-1259.44	NB	0.00127005	Clostridiales	Clostridiaceae	-	-
195937	0.5	2259.79	-2259.29	NB	3.93247e-05	Clostridiales	Lachnospiraceae	Blautia	-
814442	18.5	2351.07	-2332.57	NB	4.74364e-07	Enterobacteriales	Enterobacteriaceae	Citrobacter	-
193528	85.8	2930.5	-2844.7	NB	0.0122569	Bacteroidales	Bacteroidaceae	Bacteroides	-
289734	4.5	2936.43	-2931.93	NB	1.18371e-08	Clostridiales	Lachnospiraceae	Blautia	-
1751298	0.4	3025	-3024.6	NB	8.64227e-05	Clostridiales	Lachnospiraceae	-	-
73000	4.5	4298.29	-4293.79	NB	0.00054022	Clostridiales	Clostridiaceae	Clostridium	neonatale
4381553	4.2	7585.57	-7581.37	NB	9.21581e-13	Bacteroidales	Bacteroidaceae	Bacteroides	-
3600504	44.7	9318.71	-9274.01	NB	2.05303e-06	Bacteroidales	Bacteroidaceae	Bacteroides	-
4347159	2667	21990.2	-19323.2	NB	0.093651	Bifidobacteriales	Bifidobacteriaceae	Bifidobacterium	adolescentis
#Difference in mean relative abundance between groups; *NB-Negative Binomial, PSN- Poisson, ZINB-Zero Inflated Negative Binomial; Taxa in green indicate those OTUs similarly enriched or depleted in HC vs HRP comparison at 3 months of age.
