# Supplementary material for: Delayed gut microbiota development in high-risk for asthma infants is temporarily modifiable by Lactobacillus supplementation
Source: Nat Commun. 2018 Feb 16;9:707. doi: 10.1038/s41467-018-03157-4 (PMC5816017; doi:10.1038/s41467-018-03157-4)
Supplement: Supplementary file 10 — Supplementary Data 8 [file 41467_2018_3157_MOESM10_ESM.xlsx]

## Sheet: Sheet1
Supplementary Data 8: Specific bacterial taxa relatively enriched or depleted in high-risk for asthma LGG-supplemented (HRLGG) infants compared to high-risk for asthma placebo (HRP) controls at 6 months of age.
OTUs	HRLGG	HRP	HRLGG-HRP#	Model*	q-value	Order	Family	Genus	Species
825808	8594.6	680.8	7913.8	NB	0.01245	Bifidobacteriales	Bifidobacteriaceae	Bifidobacterium	-
679245	1958.8	115.333	1843.47	NB	0.0183267	Lactobacillales	Lactobacillaceae	Lactobacillus	zeae
676211	1680.2	87.6	1592.6	NB	0.0251244	Enterobacteriales	Enterobacteriaceae	Trabulsiella	-
538000	1268.4	4.2	1264.2	NB	0.00110522	Enterobacteriales	Enterobacteriaceae	-	-
3576174	787.3	52.2667	735.033	NB	0.05757	Clostridiales	Clostridiaceae	-	-
1952	704.6	0.533333	704.067	ZINB	2.00002e-06	Bacteroidales	Porphyromonadaceae	Parabacteroides	-
328617	556.1	0.733333	555.367	NB	6.22479e-07	Bacteroidales	Bacteroidaceae	Bacteroides	uniformis
511378	339.6	9.8	329.8	NB	0.0262286	Clostridiales	Veillonellaceae	Megasphaera	-
259772	247.3	1.93333	245.367	ZINB	0.0489042	Clostridiales	Lachnospiraceae	Coprococcus	-
4411295	224.6	1.86667	222.733	NB	2.00002e-06	Clostridiales	Lachnospiraceae	-	-
4447950	115.3	0.2	115.1	NB	0.00110729	Bacteroidales	Bacteroidaceae	Bacteroides	-
175535	110.7	0.4	110.3	NB	0.0036618	Bacteroidales	Bacteroidaceae	Bacteroides	-
494906	101.6	0.733333	100.867	NB	0.0368876	Clostridiales	[Tissierellaceae]	Peptoniphilus	-
924547	71.9	1.73333	70.1667	NB	0.0473582	Enterobacteriales	Enterobacteriaceae	-	-
544824	66.2	2.13333	64.0667	NB	0.062367	Enterobacteriales	Enterobacteriaceae	Trabulsiella	-
4396688	36.8	0.133333	36.6667	NB	0.00591967	Clostridiales	Lachnospiraceae	[Ruminococcus]	-
794205	16	3.06667	12.9333	NB	0.062367	Lactobacillales	Lactobacillaceae	Lactobacillus	-
192684	9.9	0.733333	9.16667	NB	0.0602841	Bacteroidales	Bacteroidaceae	Bacteroides	-
OTU137142	10.3	1.4	8.9	ZINB	0.0181602	Clostridiales	Peptostreptococcaceae	-	-
797229	9.3	1.2	8.1	NB	0.0923525	Enterobacteriales	Enterobacteriaceae	-	-
OTU918	8.3	0.4	7.9	NB	0.011157	Enterobacteriales	Enterobacteriaceae	-	-
OTU40272	8.2	1	7.2	ZINB	0.0036618	Lactobacillales	Lactobacillaceae	Lactobacillus	zeae
OTU193	9.2	2.2	7	ZINB	0.084444	Clostridiales	Ruminococcaceae	Oscillospira	-
OTU44	7.3	0.666667	6.63333	NB	0.0741671	Lactobacillales	Streptococcaceae	Streptococcus	-
3061119	7.2	1	6.2	ZINB	6.28193e-27	Enterobacteriales	Enterobacteriaceae	-	-
OTU780	4.4	0.266667	4.13333	NB	0.0411556	Bacteroidales	Bacteroidaceae	Bacteroides	fragilis
4420408	3.1	0.266667	2.83333	NB	0.0503706	Bacteroidales	Bacteroidaceae	Bacteroides	uniformis
OTU88902	2.6	0.2	2.4	NB	0.071501	Bacteroidales	Bacteroidaceae	Bacteroides	-
851938	2.9	0.8	2.1	ZINB	2.1783e-11	Erysipelotrichales	Erysipelotrichaceae	Bulleidia	-
810399	1.8	0.2	1.6	NB	0.0932239	Lactobacillales	Enterococcaceae	Enterococcus	-
OTU109933	1.5	0.0666667	1.43333	NB	0.062279	Coriobacteriales	Coriobacteriaceae	Eggerthella	lenta
OTU725	1.5	0.466667	1.03333	ZINB	0.0351251	Bifidobacteriales	Bifidobacteriaceae	Bifidobacterium	adolescentis
OTU55475	1	0.0666667	0.933333	PSN	0.084444	Enterobacteriales	Enterobacteriaceae	Proteus	-
1055212	1.1	0.2	0.9	PSN	0.0778708	Lactobacillales	Enterococcaceae	Enterococcus	-
2281172	1.7	1	0.7	ZINB	0.0101203	Clostridiales	Lachnospiraceae	Epulopiscium	-
OTU1045	1	0.666667	0.333333	ZINB	0.00597312	Enterobacteriales	Enterobacteriaceae	-	-
OTU73334	0.2	1.6	-1.4	ZINB	0.0673375	Bifidobacteriales	Bifidobacteriaceae	Bifidobacterium	-
518033	2.7	4.6	-1.9	ZINB	0.01207	Lactobacillales	Lactobacillaceae	Lactobacillus	zeae
OTU38593	0.9	3.06667	-2.16667	ZINB	0.060914	Lactobacillales	Enterococcaceae	Enterococcus	-
OTU51663	0.2	2.53333	-2.33333	NB	0.0986013	Lactobacillales	Streptococcaceae	Streptococcus	-
OTU126	0.3	2.8	-2.5	NB	0.0489042	Lactobacillales	-	-	-
863124	0.1	3.26667	-3.16667	NB	0.0818143	Lactobacillales	Streptococcaceae	Streptococcus	-
183496	0.4	4.26667	-3.86667	ZINB	0.005813	Bacteroidales	Bacteroidaceae	Bacteroides	-
OTU263	0.3	4.33333	-4.03333	NB	0.0325951	Enterobacteriales	Enterobacteriaceae	-	-
OTU19099	0.4	4.66667	-4.26667	ZINB	0.00395435	Clostridiales	Veillonellaceae	Veillonella	dispar
167950	0.7	7.93333	-7.23333	NB	0.0488997	Enterobacteriales	Enterobacteriaceae	Citrobacter	-
OTU962	1.6	9.46667	-7.86667	ZINB	0.000684854	Enterobacteriales	Enterobacteriaceae	Citrobacter	-
4471251	0.3	8.46667	-8.16667	NB	0.0445792	Pasteurellales	Pasteurellaceae	Haemophilus	-
OTU776	0.7	9	-8.3	NB	0.0502742	Lactobacillales	Streptococcaceae	Streptococcus	-
OTU707	0.3	8.73333	-8.43333	NB	0.0923525	Enterobacteriales	Enterobacteriaceae	-	-
4429335	0.5	9.86667	-9.36667	NB	0.0930641	Clostridiales	[Tissierellaceae]	Peptoniphilus	-
183604	0.7	10.5333	-9.83333	NB	0.084444	Clostridiales	Lachnospiraceae	Blautia	-
OTU41539	1.7	12.4	-10.7	ZINB	0.00484022	Lactobacillales	Lactobacillaceae	Lactobacillus	zeae
OTU855	2	13.9333	-11.9333	NB	0.0752939	Lactobacillales	Streptococcaceae	Streptococcus	-
210269	0.8	12.8667	-12.0667	NB	0.0408399	Enterobacteriales	Enterobacteriaceae	-	-
2654263	0.7	13.7333	-13.0333	NB	0.0573505	Pasteurellales	Pasteurellaceae	Haemophilus	parainfluenzae
2415144	1	17	-16	NB	0.0473582	Bacteroidales	Bacteroidaceae	Bacteroides	-
513646	0.2	18.8667	-18.6667	NB	0.0429801	Lactobacillales	Streptococcaceae	Streptococcus	-
OTU273	4.1	25.8	-21.7	NB	0.0935139	Lactobacillales	Streptococcaceae	Streptococcus	-
OTU436	0.1	22.0667	-21.9667	NB	0.01245	Lactobacillales	Streptococcaceae	Streptococcus	-
4294457	3.7	26.2	-22.5	NB	0.0517656	Actinomycetales	Micrococcaceae	Rothia	mucilaginosa
3825935	0.6	23.6667	-23.0667	NB	0.0154353	Pasteurellales	Pasteurellaceae	-	-
OTU173	0.5	24.6667	-24.1667	NB	0.0662481	Enterobacteriales	Enterobacteriaceae	-	-
2953981	2.6	27.0667	-24.4667	NB	0.071501	Lactobacillales	Streptococcaceae	Streptococcus	-
OTU157	9.8	35.5333	-25.7333	ZINB	0.00328993	Bifidobacteriales	Bifidobacteriaceae	Bifidobacterium	-
4371463	0.3	26.4667	-26.1667	NB	0.0473582	Clostridiales	Lachnospiraceae	-	-
3244896	2.6	32.8	-30.2	NB	0.0219982	Lactobacillales	Streptococcaceae	Streptococcus	-
OTU292	0.9	33.6	-32.7	NB	0.0359774	Clostridiales	Veillonellaceae	Veillonella	parvula
197286	4.7	38.1333	-33.4333	NB	0.0731093	Enterobacteriales	Enterobacteriaceae	-	-
203579	3.1	38.8667	-35.7667	NB	0.0730459	Enterobacteriales	Enterobacteriaceae	-	-
4455767	1.6	37.4667	-35.8667	NB	0.00980554	Lactobacillales	Streptococcaceae	Streptococcus	-
OTU39	0.4	36.6667	-36.2667	NB	0.0935139	Clostridiales	Clostridiaceae	Clostridium	-
526804	5.5	45.3333	-39.8333	NB	0.027459	Lactobacillales	Streptococcaceae	Streptococcus	-
516611	3.7	43.8667	-40.1667	NB	0.0766964	Lactobacillales	Streptococcaceae	Streptococcus	-
172777	3	44.7333	-41.7333	ZINB	4.4428e-05	Bacteroidales	Bacteroidaceae	Bacteroides	-
OTU565	0.8	44.4	-43.6	NB	0.0327888	Lactobacillales	Enterococcaceae	Enterococcus	-
192308	0.3	45	-44.7	ZINB	0.00392118	Clostridiales	Lachnospiraceae	-	-
OTU981	0.1	63.3333	-63.2333	NB	0.00395435	Lactobacillales	Streptococcaceae	Streptococcus	-
814442	9.1	79.2	-70.1	NB	0.00371146	Enterobacteriales	Enterobacteriaceae	Citrobacter	-
193666	1.2	93.8	-92.6	NB	0.0236097	Clostridiales	Lachnospiraceae	Blautia	-
4472399	0.4	93.5333	-93.1333	NB	0.00597312	Clostridiales	-	-	-
1100972	3.5	113.333	-109.833	NB	0.0140166	Lactobacillales	Streptococcaceae	Lactococcus	-
4343005	9	148.4	-139.4	NB	0.027459	Enterobacteriales	Enterobacteriaceae	-	-
170462	0.5	147.067	-146.567	NB	0.00386871	Clostridiales	Lachnospiraceae	[Ruminococcus]	-
182874	0.3	165.933	-165.633	NB	0.00110522	Bacteroidales	Bacteroidaceae	Bacteroides	-
4424239	33.2	206.2	-173	NB	0.0395991	Lactobacillales	Streptococcaceae	Streptococcus	-
4477696	10.2	193.067	-182.867	NB	0.0036618	Pasteurellales	Pasteurellaceae	Haemophilus	-
196054	0.2	216.6	-216.4	NB	0.00210716	Clostridiales	Lachnospiraceae	Blautia	-
281015	9.8	234.133	-224.333	NB	0.0102829	Enterobacteriales	Enterobacteriaceae	-	-
4436046	0.3	238.333	-238.033	NB	0.00021132	Clostridiales	Lachnospiraceae	Dorea	-
3851582	0.5	252.467	-251.967	NB	0.00205619	Lactobacillales	Lactobacillaceae	Lactobacillus	-
4439603	48.6	379.2	-330.6	NB	0.0868812	Lactobacillales	Streptococcaceae	Streptococcus	-
186022	3.8	338.867	-335.067	NB	9.02336e-05	Clostridiales	Lachnospiraceae	Blautia	-
4370025	1.5	345.867	-344.367	NB	0.000517627	Clostridiales	Lachnospiraceae	-	-
191361	0.3	378.133	-377.833	NB	4.4428e-05	Clostridiales	Lachnospiraceae	-	-
4434268	0.3	392.133	-391.833	NB	0.00234441	Clostridiales	Eubacteriaceae	Pseudoramibacter	-
2309802	0.9	529.267	-528.367	NB	0.00211816	Bacteroidales	Porphyromonadaceae	Parabacteroides	distasonis
182289	1.4	669.933	-668.533	NB	3.12666e-06	Clostridiales	Lachnospiraceae	-	-
192342	45.1	823.267	-778.167	NB	0.0216717	Enterobacteriales	Enterobacteriaceae	-	-
4416025	32	826.133	-794.133	NB	0.0140166	Clostridiales	Lachnospiraceae	[Ruminococcus]	gnavus
851733	0.7	960.8	-960.1	NB	2.04099e-05	Lactobacillales	Lactobacillaceae	Lactobacillus	reuteri
3926480	0.2	1051.53	-1051.33	NB	0.000325306	Clostridiales	Lachnospiraceae	Roseburia	-
299267	141.1	1248.4	-1107.3	NB	0.0242577	Enterobacteriales	Enterobacteriaceae	-	-
4425214	355.7	1679.33	-1323.63	NB	0.0741671	Lactobacillales	Streptococcaceae	Streptococcus	-
3989538	0.4	1359.47	-1359.07	NB	0.000102114	Bacteroidales	Bacteroidaceae	Bacteroides	-
165118	0.5	1485	-1484.5	NB	0.0012051	Bacteroidales	[Paraprevotellaceae]	Paraprevotella	-
195937	2.5	2516.6	-2514.1	NB	3.10547e-07	Clostridiales	Lachnospiraceae	Blautia	-
237444	0.5	2621.73	-2621.23	NB	6.26975e-08	Lactobacillales	Streptococcaceae	Streptococcus	-
4445673	54.7	2933.93	-2879.23	NB	0.0301796	Clostridiales	Clostridiaceae	Clostridium	-
181432	0.7	3362.4	-3361.7	NB	6.26975e-08	Bacteroidales	[Paraprevotellaceae]	Paraprevotella	-
4381553	17.8	4311.07	-4293.27	NB	6.22479e-07	Bacteroidales	Bacteroidaceae	Bacteroides	-
4306262	3.7	6340.4	-6336.7	NB	1.16452e-10	Verrucomicrobiales	Verrucomicrobiaceae	Akkermansia	muciniphila
553611	331.7	13336.5	-13004.8	NB	0.00198044	Bifidobacteriales	Bifidobacteriaceae	Bifidobacterium	-
#Difference in mean relative abundance between groups; *NB-Negative Binomial, PSN- Poisson, ZINB-Zero Inflated Negative Binomial; Taxa in green indicate those OTUs similarly enriched or depleted in HC vs HRP comparison at 6 months of age.
