# Supplementary material for: Delayed gut microbiota development in high-risk for asthma infants is temporarily modifiable by Lactobacillus supplementation
Source: Nat Commun. 2018 Feb 16;9:707. doi: 10.1038/s41467-018-03157-4 (PMC5816017; doi:10.1038/s41467-018-03157-4)
Supplement: Supplementary file 11 — Supplementary Data 9 [file 41467_2018_3157_MOESM11_ESM.xlsx]

## Sheet: Sheet1
Supplementary Data 9: Specific bacterial taxa relatively enriched or depleted in high-risk for asthma LGG-supplemented (HRLGG) infants compared to high-risk for asthma placebo (HRP) controls at 12 months of age.
OTUs	HRLGG	HRP	HRLGG-HRP#	Model*	q-value	Order	Family	Genus	Species
2724175	11286.4	1271	10015.4	NB	0.000480492	Clostridiales	Lachnospiraceae	[Ruminococcus]	gnavus
4103317	9051.4	209.143	8842.26	NB	0.00463223	Bacteroidales	Bacteroidaceae	Bacteroides	ovatus
4343627	7095.4	298.429	6796.97	NB	0.0037192	Bacteroidales	Bacteroidaceae	Bacteroides	fragilis
4306262	6305.3	3	6302.3	NB	1.43907e-08	Verrucomicrobiales	Verrucomicrobiaceae	Akkermansia	muciniphila
359954	4900.8	241.286	4659.51	NB	0.0644576	Clostridiales	Veillonellaceae	Veillonella	-
192963	3660	0.785714	3659.21	NB	6.99094e-08	Verrucomicrobiales	Verrucomicrobiaceae	Akkermansia	muciniphila
2951780	2940.9	1.28571	2939.61	NB	3.28696e-05	Clostridiales	Lachnospiraceae	-	-
328617	1649.1	1.21429	1647.89	ZINB	3.33937e-31	Bacteroidales	Bacteroidaceae	Bacteroides	uniformis
668514	1222.3	58.6429	1163.66	NB	0.00235962	Enterobacteriales	Enterobacteriaceae	-	-
73000	981	22.7143	958.286	ZINB	1.43085e-06	Clostridiales	Clostridiaceae	Clostridium	neonatale
676211	919.1	20.2143	898.886	NB	0.0297769	Enterobacteriales	Enterobacteriaceae	Trabulsiella	-
1952	889.7	0.5	889.2	NB	3.44352e-05	Bacteroidales	Porphyromonadaceae	Parabacteroides	-
4426298	1003.1	142.857	860.243	NB	0.0867356	Bifidobacteriales	Bifidobacteriaceae	Bifidobacterium	-
4347520	772.5	0.428571	772.071	ZINB	0.00254002	Clostridiales	-	-	-
403701	688.6	3.78571	684.814	NB	0.00405961	Clostridiales	Veillonellaceae	Dialister	-
192684	637.1	2.14286	634.957	NB	0.00302792	Bacteroidales	Bacteroidaceae	Bacteroides	-
OTU637	623.6	19.4286	604.171	NB	0.000122895	Clostridiales	Lachnospiraceae	[Ruminococcus]	gnavus
2714942	681.9	93.4286	588.471	NB	0.000978237	Clostridiales	Lachnospiraceae	[Ruminococcus]	gnavus
556126	496.2	2.64286	493.557	ZINB	0.0153985	Bacteroidales	Bacteroidaceae	Bacteroides	-
175535	286.3	2.07143	284.229	NB	0.0374296	Bacteroidales	Bacteroidaceae	Bacteroides	-
4372382	277.1	1.42857	275.671	ZINB	0.000108716	Clostridiales	Lachnospiraceae	-	-
193233	274.4	0.571429	273.829	NB	2.17495e-05	Bacteroidales	Bacteroidaceae	Bacteroides	fragilis
4390319	185.7	4.71429	180.986	NB	0.0145378	Bacteroidales	Bacteroidaceae	Bacteroides	ovatus
4381338	174.5	3.92857	170.571	ZINB	0.0625676	Clostridiales	Lachnospiraceae	[Ruminococcus]	-
2549971	188.5	27.9286	160.571	NB	0.0424136	Clostridiales	Lachnospiraceae	[Ruminococcus]	gnavus
182506	192.3	39.7857	152.514	NB	0.0171656	Clostridiales	Lachnospiraceae	[Ruminococcus]	gnavus
3715618	155.1	9.57143	145.529	NB	0.0567393	Clostridiales	Lachnospiraceae	[Ruminococcus]	gnavus
814442	155.1	17.2143	137.886	NB	0.0146065	Enterobacteriales	Enterobacteriaceae	Citrobacter	-
2318497	147.4	18.2143	129.186	ZINB	0.0486599	Clostridiales	Clostridiaceae	-	-
4433823	130	5.28571	124.714	NB	0.0759763	Bacteroidales	Bacteroidaceae	Bacteroides	fragilis
4335484	124	1.35714	122.643	ZINB	0.00828774	Clostridiales	Lachnospiraceae	Blautia	producta
3327894	126.1	5.78571	120.314	NB	0.0831036	Bacteroidales	Bacteroidaceae	Bacteroides	uniformis
2575651	143	22.7143	120.286	NB	0.00543799	Clostridiales	Lachnospiraceae	[Ruminococcus]	gnavus
358939	105.5	3	102.5	NB	0.00207	Clostridiales	Lachnospiraceae	-	-
816702	94.9	10.3571	84.5429	NB	0.0644576	Enterobacteriales	Enterobacteriaceae	-	-
195508	89.1	4.85714	84.2429	NB	0.0813315	Bacteroidales	Bacteroidaceae	Bacteroides	-
191043	92.2	8.21429	83.9857	NB	0.0556759	Clostridiales	Lachnospiraceae	-	-
187051	85.5	4.78571	80.7143	NB	0.0113728	Clostridiales	Lachnospiraceae	-	-
4447072	79.6	0.285714	79.3143	NB	0.00127434	Bacteroidales	Bacteroidaceae	Bacteroides	uniformis
329096	73.3	1.92857	71.3714	NB	0.0486599	Enterobacteriales	Enterobacteriaceae	-	-
OTU656	65.9	2.64286	63.2571	NB	0.00463223	Clostridiales	Lachnospiraceae	[Ruminococcus]	gnavus
359872	60.6	1	59.6	NB	0.0151215	Desulfovibrionales	Desulfovibrionaceae	Bilophila	-
1839271	65.7	8.42857	57.2714	NB	0.000522516	Clostridiales	Lachnospiraceae	[Ruminococcus]	gnavus
2683271	61.5	8.28571	53.2143	NB	0.000317585	Clostridiales	Lachnospiraceae	[Ruminococcus]	gnavus
OTU628	53.5	1.28571	52.2143	NB	0.0206483	Erysipelotrichales	Erysipelotrichaceae	[Eubacterium]	dolichum
2555599	52.6	1.07143	51.5286	ZINB	0.0399747	Clostridiales	Lachnospiraceae	Dorea	-
OTU152	60.4	8.92857	51.4714	NB	0.0418881	Erysipelotrichales	Erysipelotrichaceae	[Eubacterium]	dolichum
4424598	58.1	6.71429	51.3857	ZINB	0.0548954	Clostridiales	Lachnospiraceae	Lachnospira	-
196990	53	2.5	50.5	NB	0.000989453	Clostridiales	Lachnospiraceae	-	-
4365130	52.2	3.07143	49.1286	NB	0.0618037	Bacteroidales	Porphyromonadaceae	Parabacteroides	distasonis
3610691	43.4	0.642857	42.7571	NB	0.0993372	Enterobacteriales	Enterobacteriaceae	Proteus	-
OTU250	46.4	7.21429	39.1857	NB	0.00405961	Clostridiales	Lachnospiraceae	[Ruminococcus]	gnavus
OTU545	43.3	4.42857	38.8714	NB	0.0322942	Bacteroidales	Bacteroidaceae	Bacteroides	-
OTU136	41.9	3.14286	38.7571	NB	0.00204323	Clostridiales	Clostridiaceae	-	-
824876	37.5	1.85714	35.6429	NB	0.0269681	Bifidobacteriales	Bifidobacteriaceae	Bifidobacterium	adolescentis
186352	34.4	0.357143	34.0429	NB	0.0550557	Bacteroidales	Bacteroidaceae	Bacteroides	-
4435664	33.9	0.642857	33.2571	NB	0.0987308	Bacteroidales	Bacteroidaceae	Bacteroides	-
4340358	30.7	1.35714	29.3429	NB	0.0355444	Bacteroidales	Bacteroidaceae	Bacteroides	ovatus
OTU701	33	3.85714	29.1429	NB	0.0169211	Clostridiales	Peptostreptococcaceae	-	-
OTU956	29.3	0.857143	28.4429	NB	0.0163443	Clostridiales	Clostridiaceae	Clostridium	neonatale
OTU587	28.7	1.14286	27.5571	NB	0.000529505	Clostridiales	Lachnospiraceae	-	-
189403	29.9	2.35714	27.5429	NB	0.0567393	Clostridiales	Lachnospiraceae	-	-
OTU774	27.9	0.5	27.4	NB	0.00357719	Clostridiales	Clostridiaceae	Clostridium	neonatale
4384058	28.3	1.28571	27.0143	NB	0.0141032	Enterobacteriales	Enterobacteriaceae	-	-
1917420	30.6	3.78571	26.8143	ZINB	1.03968e-05	Clostridiales	Lachnospiraceae	[Ruminococcus]	gnavus
91557	29.2	2.42857	26.7714	NB	0.0604427	Enterobacteriales	Enterobacteriaceae	-	-
OTU1042	24.9	0.642857	24.2571	NB	0.000837349	Bacteroidales	Bacteroidaceae	Bacteroides	caccae
OTU354	28	4.14286	23.8571	NB	0.0630925	Bacteroidales	Bacteroidaceae	Bacteroides	fragilis
192342	23.7	1.57143	22.1286	NB	0.0160838	Enterobacteriales	Enterobacteriaceae	-	-
114462	24.3	2.64286	21.6571	NB	0.0386289	Enterobacteriales	Enterobacteriaceae	-	-
OTU415	21.5	0.857143	20.6429	NB	0.00191058	Clostridiales	Lachnospiraceae	-	-
3633129	21.7	1.92857	19.7714	NB	0.00346143	Clostridiales	Lachnospiraceae	[Ruminococcus]	gnavus
4278525	21.3	1.64286	19.6571	NB	0.0884757	Bacteroidales	Bacteroidaceae	Bacteroides	-
544824	19.3	0.285714	19.0143	NB	0.0597697	Enterobacteriales	Enterobacteriaceae	Trabulsiella	-
OTU1049	18.9	0.5	18.4	NB	0.00859766	Clostridiales	Lachnospiraceae	[Ruminococcus]	gnavus
586141	19.6	1.35714	18.2429	ZINB	0.087005	Lactobacillales	Lactobacillaceae	Lactobacillus	-
OTU1113	19.4	1.71429	17.6857	NB	0.0445921	Erysipelotrichales	Erysipelotrichaceae	-	-
2237211	17.7	0.428571	17.2714	NB	0.0597697	Bacteroidales	Bacteroidaceae	Bacteroides	-
OTU1089	19	2.07143	16.9286	NB	0.0884757	Enterobacteriales	Enterobacteriaceae	-	-
306066	19.2	2.5	16.7	NB	0.0647904	Clostridiales	Lachnospiraceae	-	-
185584	17.4	0.714286	16.6857	ZINB	1.90597e-34	Clostridiales	Ruminococcaceae	-	-
OTU31432	17.2	1.71429	15.4857	ZINB	3.0552e-56	Clostridiales	Lachnospiraceae	Dorea	-
4418165	15.6	0.357143	15.2429	NB	0.0141032	Enterobacteriales	Enterobacteriaceae	Trabulsiella	-
OTU1037	15.2	0.785714	14.4143	NB	0.0249069	Enterobacteriales	Enterobacteriaceae	-	-
OTU27787	15.3	1	14.3	NB	0.00839536	Clostridiales	Lachnospiraceae	[Ruminococcus]	gnavus
182517	16.1	2.21429	13.8857	NB	0.00135801	Clostridiales	Lachnospiraceae	[Ruminococcus]	gnavus
186955	14.7	2	12.7	ZINB	0.000989453	Clostridiales	Lachnospiraceae	-	-
2272791	14.5	2.21429	12.2857	ZINB	0.0957715	Clostridiales	Clostridiaceae	-	-
4183249	14.3	2.21429	12.0857	NB	0.0145378	Clostridiales	Lachnospiraceae	[Ruminococcus]	gnavus
4479397	12.4	0.571429	11.8286	NB	0.0699788	Bacteroidales	Bacteroidaceae	Bacteroides	fragilis
566976	13	2.5	10.5	NB	0.047719	Enterobacteriales	Enterobacteriaceae	-	-
342397	13.8	3.42857	10.3714	ZINB	0.044084	Clostridiales	Lachnospiraceae	[Ruminococcus]	gnavus
190987	11.3	1.07143	10.2286	ZINB	0.000480492	Clostridiales	Lachnospiraceae	Blautia	-
4372625	11.2	1	10.2	NB	0.00312415	Clostridiales	Lachnospiraceae	[Ruminococcus]	gnavus
4387250	10.1	0.428571	9.67143	NB	0.0351996	Bacteroidales	Bacteroidaceae	Bacteroides	-
OTU337	9.8	0.214286	9.58571	NB	0.0098091	Clostridiales	Lachnospiraceae	Dorea	-
182157	9.6	0.214286	9.38571	NB	0.0462725	Bacteroidales	Bacteroidaceae	Bacteroides	-
OTU441	10	0.857143	9.14286	ZINB	0.0408447	Clostridiales	Lachnospiraceae	[Ruminococcus]	gnavus
OTU487	9.2	0.214286	8.98571	NB	0.0269655	Clostridiales	Ruminococcaceae	-	-
OTU228	10.5	1.85714	8.64286	NB	0.0884757	Enterobacteriales	Enterobacteriaceae	-	-
OTU35359	8.3	0.214286	8.08571	NB	0.0581129	Bifidobacteriales	Bifidobacteriaceae	Bifidobacterium	longum
OTU502	8.5	0.642857	7.85714	NB	0.0106421	Clostridiales	Lachnospiraceae	-	-
4476950	8.8	1.5	7.3	NB	0.0677357	Clostridiales	[Tissierellaceae]	Anaerococcus	-
190577	7.8	0.857143	6.94286	ZINB	0.0556759	Clostridiales	-	-	-
746679	7.1	0.214286	6.88571	NB	0.027359	Enterobacteriales	Enterobacteriaceae	-	-
OTU626	7.1	0.714286	6.38571	NB	0.0500625	Clostridiales	Veillonellaceae	Veillonella	-
OTU144	8.4	2.42857	5.97143	NB	0.0867356	Bifidobacteriales	Bifidobacteriaceae	Bifidobacterium	-
183579	6.1	0.142857	5.95714	NB	0.0594912	Bacteroidales	Bacteroidaceae	Bacteroides	-
1141218	6	0.142857	5.85714	NB	0.0625676	Coriobacteriales	Coriobacteriaceae	Eggerthella	lenta
OTU16541	6.2	0.357143	5.84286	NB	0.0244752	Clostridiales	-	-	-
OTU342	7.2	1.5	5.7	ZINB	0.0615115	Clostridiales	Ruminococcaceae	-	-
OTU294	5.8	0.214286	5.58571	NB	0.0189661	Clostridiales	Lachnospiraceae	[Ruminococcus]	gnavus
OTU172	7	1.57143	5.42857	NB	0.0597697	Clostridiales	Peptostreptococcaceae	-	-
OTU709	5.5	0.142857	5.35714	NB	0.0572117	Clostridiales	Lachnospiraceae	-	-
OTU813	5.7	0.5	5.2	NB	0.0892476	Bacteroidales	Bacteroidaceae	Bacteroides	fragilis
OTU547	5.2	0.0714286	5.12857	NB	0.0297769	Clostridiales	Lachnospiraceae	-	-
OTU15	5.1	0.0714286	5.02857	NB	0.0194447	Clostridiales	Lachnospiraceae	-	-
351020	5.2	0.214286	4.98571	NB	0.0323499	Clostridiales	Clostridiaceae	Clostridium	neonatale
OTU131373	5.7	0.714286	4.98571	NB	0.0368664	Bifidobacteriales	Bifidobacteriaceae	Bifidobacterium	-
552376	5	0.142857	4.85714	NB	0.0166737	Enterobacteriales	Enterobacteriaceae	Citrobacter	-
4329112	4.9	0.142857	4.75714	NB	0.0151215	Bacteroidales	Bacteroidaceae	Bacteroides	fragilis
OTU96567	5.3	0.571429	4.72857	ZINB	0.000143785	Clostridiales	Lachnospiraceae	-	-
4429608	5	0.357143	4.64286	NB	0.0173701	Clostridiales	Lachnospiraceae	-	-
OTU85	4.7	0.214286	4.48571	NB	0.0368219	Bacteroidales	Bacteroidaceae	Bacteroides	uniformis
OTU3249	4.6	0.214286	4.38571	NB	0.0214711	Clostridiales	Lachnospiraceae	-	-
1010113	4.8	0.428571	4.37143	ZINB	0.00270019	Enterobacteriales	Enterobacteriaceae	-	-
OTU134319	4.8	0.571429	4.22857	NB	0.0246256	Bifidobacteriales	Bifidobacteriaceae	Bifidobacterium	adolescentis
OTU72999	4.4	0.285714	4.11429	NB	0.0386289	Clostridiales	Lachnospiraceae	-	-
184729	4.9	0.785714	4.11429	NB	0.0556759	Clostridiales	Lachnospiraceae	[Ruminococcus]	gnavus
OTU70565	4.1	0.0714286	4.02857	NB	0.0420437	Clostridiales	Lachnospiraceae	[Ruminococcus]	gnavus
OTU39482	4.6	0.642857	3.95714	NB	0.0867356	Erysipelotrichales	Erysipelotrichaceae	[Eubacterium]	dolichum
OTU31827	4	0.142857	3.85714	NB	0.0759763	Clostridiales	Lachnospiraceae	[Ruminococcus]	gnavus
OTU629	4.6	0.857143	3.74286	NB	0.0294013	Bacteroidales	Bacteroidaceae	Bacteroides	fragilis
119010	4.1	0.571429	3.52857	NB	0.0879001	Enterobacteriales	Enterobacteriaceae	-	-
OTU271	4.2	0.714286	3.48571	ZINB	0.00346143	Clostridiales	Lachnospiraceae	[Ruminococcus]	gnavus
130663	3.6	0.142857	3.45714	NB	0.0864175	Bacteroidales	Bacteroidaceae	Bacteroides	fragilis
OTU315	3.5	0.142857	3.35714	ZINB	0.0403345	Clostridiales	Clostridiaceae	-	-
OTU965	3.5	0.214286	3.28571	ZINB	0.00127862	Erysipelotrichales	Erysipelotrichaceae	[Eubacterium]	dolichum
199190	3.9	0.642857	3.25714	ZINB	0.000108716	Bacteroidales	Bacteroidaceae	Bacteroides	-
OTU307	3.4	0.214286	3.18571	NB	0.0356832	Clostridiales	Peptostreptococcaceae	-	-
OTU151107	3.2	0.0714286	3.12857	NB	0.0453896	Clostridiales	Clostridiaceae	Clostridium	neonatale
OTU860	3.2	0.0714286	3.12857	NB	0.0507827	Enterobacteriales	Enterobacteriaceae	-	-
OTU70236	3.4	0.285714	3.11429	NB	0.049975	Bacteroidales	Bacteroidaceae	Bacteroides	-
174353	4.1	1	3.1	ZINB	0.00405961	Clostridiales	-	-	-
OTU231	3.2	0.142857	3.05714	NB	0.0377411	Enterobacteriales	Enterobacteriaceae	-	-
OTU506	3	0.142857	2.85714	NB	0.0592641	Enterobacteriales	Enterobacteriaceae	-	-
OTU492	3.2	0.428571	2.77143	NB	0.089611	Bacteroidales	Bacteroidaceae	Bacteroides	-
3805518	4.5	1.78571	2.71429	ZINB	0.0386289	Clostridiales	Clostridiaceae	-	-
OTU74280	2.9	0.214286	2.68571	NB	0.027359	Clostridiales	Clostridiaceae	-	-
OTU112	2.9	0.214286	2.68571	NB	0.0630925	Clostridiales	Lachnospiraceae	-	-
322580	4.8	2.14286	2.65714	ZINB	0.00346143	Clostridiales	Lachnospiraceae	-	-
OTU517	2.8	0.142857	2.65714	NB	0.069124	Clostridiales	Ruminococcaceae	-	-
OTU150378	2.7	0.142857	2.55714	NB	0.032889	Clostridiales	Lachnospiraceae	[Ruminococcus]	gnavus
4376230	2.6	0.0714286	2.52857	NB	0.0737267	Enterobacteriales	Enterobacteriaceae	-	-
OTU105272	2.6	0.142857	2.45714	NB	0.0434241	Clostridiales	Lachnospiraceae	-	-
OTU63016	2.4	0.0714286	2.32857	NB	0.0625676	Clostridiales	Lachnospiraceae	-	-
OTU55756	2.5	0.214286	2.28571	NB	0.030688	Clostridiales	Clostridiaceae	-	-
4390342	3	0.785714	2.21429	ZINB	0.049975	Clostridiales	Lachnospiraceae	Coprococcus	-
OTU48663	2.7	0.5	2.2	ZINB	0.00247164	Erysipelotrichales	Erysipelotrichaceae	-	-
4344883	2.4	0.214286	2.18571	ZINB	0.00320044	Clostridiales	Clostridiaceae	-	-
341752	2.2	0.0714286	2.12857	NB	0.0741688	Clostridiales	Lachnospiraceae	-	-
OTU2468	2.7	0.714286	1.98571	ZINB	0.000480492	Lactobacillales	Streptococcaceae	Streptococcus	-
4304475	2	0.0714286	1.92857	NB	0.0773401	Bacteroidales	Bacteroidaceae	Bacteroides	ovatus
OTU63807	2	0.142857	1.85714	NB	0.0556759	Clostridiales	Lachnospiraceae	-	-
4297420	1.9	0.0714286	1.82857	NB	0.0386289	Clostridiales	Veillonellaceae	Veillonella	dispar
575768	2.1	0.357143	1.74286	ZINB	0.00653325	Clostridiales	Clostridiaceae	-	-
2017729	2.4	0.714286	1.68571	ZINB	1.10374e-06	Clostridiales	Lachnospiraceae	-	-
193148	2.4	0.714286	1.68571	ZINB	0.0867356	Clostridiales	-	-	-
167950	2.1	0.428571	1.67143	ZINB	0.0867356	Enterobacteriales	Enterobacteriaceae	Citrobacter	-
OTU69494	1.7	0.0714286	1.62857	NB	0.0548954	Clostridiales	Lachnospiraceae	[Ruminococcus]	gnavus
OTU197	1.7	0.0714286	1.62857	NB	0.0737866	Enterobacteriales	Enterobacteriaceae	-	-
OTU11041	1.7	0.0714286	1.62857	NB	0.0837957	Clostridiales	Lachnospiraceae	[Ruminococcus]	gnavus
OTU493	1.6	0.0714286	1.52857	NB	0.0866704	Clostridiales	-	-	-
OTU136166	1.7	0.357143	1.34286	ZINB	0.0282391	Bacteroidales	Bacteroidaceae	Bacteroides	-
OTU908	2.5	1.28571	1.21429	ZINB	0.0418881	Enterobacteriales	Enterobacteriaceae	Citrobacter	-
OTU63803	1.4	0.214286	1.18571	ZINB	0.0424136	Clostridiales	Lachnospiraceae	-	-
194287	2	0.857143	1.14286	ZINB	0.0753024	Clostridiales	Lachnospiraceae	-	-
OTU960	1.3	0.214286	1.08571	Poisson	0.0424136	Clostridiales	Lachnospiraceae	-	-
OTU62729	0.9	0.0714286	0.828571	Poisson	0.0884757	Clostridiales	Lachnospiraceae	-	-
OTU425	0.9	0.0714286	0.828571	Poisson	0.0884757	Clostridiales	Lachnospiraceae	-	-
183824	1.8	1	0.8	ZINB	0.0141032	Clostridiales	Lachnospiraceae	Blautia	-
OTU117186	0.9	0.142857	0.757143	Poisson	0.0975666	Clostridiales	Lachnospiraceae	[Ruminococcus]	gnavus
OTU604	1.1	0.428571	0.671429	ZINB	0.000480492	Clostridiales	Lachnospiraceae	Blautia	-
OTU67352	0.7	0.357143	0.342857	ZINB	0.0236911	Bifidobacteriales	Bifidobacteriaceae	Bifidobacterium	adolescentis
146226	0.9	0.642857	0.257143	ZINB	0.00267711	Clostridiales	Lachnospiraceae	Blautia	-
OTU105959	0.6	0.357143	0.242857	ZINB	0.0498635	Clostridiales	Lachnospiraceae	-	-
4288419	0.9	0.857143	0.0428571	ZINB	0.0265265	Clostridiales	Lachnospiraceae	Dorea	-
OTU161799	0.4	0.5	-0.1	ZINB	0.0169211	Erysipelotrichales	Erysipelotrichaceae	[Eubacterium]	dolichum
OTU35897	0.4	0.642857	-0.242857	ZINB	0.00404268	Bacteroidales	Bacteroidaceae	Bacteroides	-
186624	0.3	0.714286	-0.414286	ZINB	0.0630925	Clostridiales	Lachnospiraceae	Roseburia	-
OTU78552	3.5	4	-0.5	ZINB	0.0169211	Coriobacteriales	Coriobacteriaceae	Eggerthella	lenta
OTU20883	0.7	1.42857	-0.728571	ZINB	0.0145378	Clostridiales	Veillonellaceae	Veillonella	dispar
OTU7632	0.6	1.42857	-0.828571	ZINB	0.0386289	Clostridiales	Ruminococcaceae	-	-
OTU109382	1.1	2	-0.9	ZINB	0.0102741	Bifidobacteriales	Bifidobacteriaceae	Bifidobacterium	-
OTU120635	0.7	1.78571	-1.08571	ZINB	0.00715741	Clostridiales	Ruminococcaceae	-	-
3325758	1.3	2.42857	-1.12857	ZINB	0.0403345	Bacteroidales	Bacteroidaceae	Bacteroides	-
OTU93703	0.1	1.42857	-1.32857	NB	0.0899194	Bifidobacteriales	Bifidobacteriaceae	Bifidobacterium	-
181485	0.4	1.92857	-1.52857	ZINB	0.0541828	Clostridiales	Lachnospiraceae	-	-
174439	0.1	1.64286	-1.54286	ZINB	0.0884757	Clostridiales	Ruminococcaceae	Faecalibacterium	prausnitzii
OTU6448	0.1	1.64286	-1.54286	NB	0.0920721	Clostridiales	Clostridiaceae	-	-
OTU31599	0.1	1.64286	-1.54286	NB	0.094625	Clostridiales	-	-	-
OTU33799	0.1	1.71429	-1.61429	NB	0.0556759	Clostridiales	Lachnospiraceae	Blautia	-
339948	0.3	1.92857	-1.62857	Poisson	0.0248165	Clostridiales	Lachnospiraceae	Blautia	-
1696853	0.3	1.92857	-1.62857	NB	0.0867356	Lactobacillales	-	-	-
182933	0.3	2.14286	-1.84286	NB	0.0350526	Clostridiales	Lachnospiraceae	Blautia	-
OTU162227	0.3	2.14286	-1.84286	ZINB	0.0604427	Clostridiales	Lachnospiraceae	Lachnospira	-
OTU18673	0.1	2	-1.9	NB	0.0751508	Enterobacteriales	Enterobacteriaceae	-	-
OTU776	0.5	2.5	-2	ZINB	0.011696	Lactobacillales	Streptococcaceae	Streptococcus	-
225088	0.6	2.71429	-2.11429	Poisson	0.00949053	Pseudomonadales	Pseudomonadaceae	Pseudomonas	-
1085832	0.5	2.64286	-2.14286	NB	0.0977239	Lactobacillales	Streptococcaceae	Streptococcus	-
176008	0.3	2.5	-2.2	NB	0.0384606	Clostridiales	Lachnospiraceae	Blautia	-
OTU156598	0.1	2.57143	-2.47143	NB	0.0625676	Lactobacillales	Streptococcaceae	Streptococcus	-
OTU93789	0.1	2.64286	-2.54286	NB	0.0431042	Clostridiales	Lachnospiraceae	Blautia	-
OTU7103	3.1	5.78571	-2.68571	ZINB	0.0165032	Clostridiales	Ruminococcaceae	Faecalibacterium	prausnitzii
OTU666	0.1	2.78571	-2.68571	NB	0.0556759	Lactobacillales	Lactobacillaceae	Lactobacillus	zeae
557978	0.3	3.07143	-2.77143	NB	0.0403345	Lactobacillales	Streptococcaceae	Streptococcus	-
794205	0.1	3.07143	-2.97143	NB	0.0591519	Lactobacillales	Lactobacillaceae	Lactobacillus	-
OTU5987	2.1	5.14286	-3.04286	ZINB	8.76907e-05	Clostridiales	Ruminococcaceae	-	-
181698	0.9	4.14286	-3.24286	ZINB	0.0625676	Clostridiales	Lachnospiraceae	-	-
OTU99	0.2	3.5	-3.3	NB	0.0709172	Clostridiales	Lachnospiraceae	Blautia	-
188008	0.2	3.5	-3.3	ZINB	0.076386	Clostridiales	Lachnospiraceae	-	-
OTU35845	0.4	3.71429	-3.31429	NB	0.0873607	Clostridiales	Lachnospiraceae	Coprococcus	-
4450010	0.2	3.57143	-3.37143	ZINB	0.0127429	Clostridiales	Lachnospiraceae	-	-
OTU32466	0.6	4	-3.4	NB	0.0867356	Bifidobacteriales	Bifidobacteriaceae	Bifidobacterium	-
OTU16	0.4	3.85714	-3.45714	NB	0.0604427	Lactobacillales	Streptococcaceae	Streptococcus	-
180352	0.2	3.71429	-3.51429	NB	0.0556759	Clostridiales	Lachnospiraceae	-	-
864465	1	4.57143	-3.57143	NB	0.0447848	Lactobacillales	Streptococcaceae	Streptococcus	-
OTU94608	0.1	3.71429	-3.61429	ZINB	0.0126748	Clostridiales	-	-	-
OTU781	0.8	4.85714	-4.05714	ZINB	0.0773401	Clostridiales	Lachnospiraceae	Coprococcus	-
4307484	0.8	5.21429	-4.41429	NB	0.0386289	Lactobacillales	Streptococcaceae	Streptococcus	-
4315974	0.6	5.5	-4.9	NB	0.0630925	Lactobacillales	Streptococcaceae	Streptococcus	-
584109	0.6	5.5	-4.9	NB	0.0964667	Lactobacillales	Streptococcaceae	Streptococcus	-
196518	0.4	5.35714	-4.95714	NB	0.0688259	Clostridiales	Ruminococcaceae	-	-
OTU89227	0.3	5.42857	-5.12857	NB	0.0507827	Lactobacillales	Streptococcaceae	Streptococcus	-
4425634	0.1	5.28571	-5.18571	NB	0.0572117	Pseudomonadales	Moraxellaceae	Acinetobacter	-
661266	1.1	6.42857	-5.32857	NB	0.0638039	Clostridiales	Lachnospiraceae	Blautia	-
197354	0.1	5.5	-5.4	NB	0.0592641	Clostridiales	Lachnospiraceae	Blautia	-
532203	0.5	6.07143	-5.57143	NB	0.00204323	Clostridiales	Lachnospiraceae	Blautia	-
186921	1.6	7.21429	-5.61429	ZINB	0.0556759	Clostridiales	Lachnospiraceae	-	-
OTU505	0.7	6.35714	-5.65714	NB	0.0751508	Clostridiales	Veillonellaceae	Veillonella	dispar
OTU65338	0.1	5.85714	-5.75714	NB	0.00463223	Clostridiales	Lachnospiraceae	Blautia	-
OTU131163	1	6.78571	-5.78571	ZINB	5.59513e-07	Lactobacillales	Streptococcaceae	Streptococcus	-
1061772	0.5	6.64286	-6.14286	NB	0.0837957	Lactobacillales	Streptococcaceae	Streptococcus	-
178151	0.6	6.78571	-6.18571	NB	0.0160088	Clostridiales	Ruminococcaceae	-	-
OTU69945	0.5	7	-6.5	NB	0.039623	Bifidobacteriales	Bifidobacteriaceae	Bifidobacterium	-
194586	0.6	7.35714	-6.75714	NB	0.00265988	Clostridiales	Lachnospiraceae	Blautia	-
368950	0.1	7.07143	-6.97143	ZINB	0.00945676	Clostridiales	Lachnospiraceae	Blautia	-
187702	0.1	7.35714	-7.25714	NB	0.049975	Clostridiales	Lachnospiraceae	Blautia	-
183585	1	8.28571	-7.28571	NB	0.0309043	Clostridiales	Lachnospiraceae	Blautia	-
OTU49585	0.3	8	-7.7	ZINB	0.00294087	Clostridiales	Ruminococcaceae	Faecalibacterium	prausnitzii
174950	1.9	9.78571	-7.88571	NB	0.0924649	Clostridiales	Lachnospiraceae	Blautia	-
185731	0.6	8.78571	-8.18571	NB	0.00409294	Clostridiales	Lachnospiraceae	Blautia	-
64384	1	9.28571	-8.28571	NB	0.0249069	Lactobacillales	Leuconostocaceae	-	-
342380	1.6	10.1429	-8.54286	NB	0.0472717	Clostridiales	-	-	-
4458634	0.1	8.71429	-8.61429	NB	0.0814549	Clostridiales	Lachnospiraceae	[Ruminococcus]	-
OTU117163	1	10.1429	-9.14286	NB	0.0957715	Clostridiales	Clostridiaceae	-	-
192711	0.6	9.78571	-9.18571	NB	0.0386289	Clostridiales	Lachnospiraceae	-	-
176865	0.2	9.5	-9.3	NB	0.0604427	Clostridiales	Ruminococcaceae	-	-
1823053	1.1	10.4286	-9.32857	NB	0.036382	Lactobacillales	Streptococcaceae	Lactococcus	-
OTU44	0.1	9.5	-9.4	NB	0.0145378	Lactobacillales	Streptococcaceae	Streptococcus	-
OTU8576	1.2	10.8571	-9.65714	NB	0.00655932	Lactobacillales	Streptococcaceae	Streptococcus	-
193852	0.2	9.92857	-9.72857	NB	0.0658829	Clostridiales	Lachnospiraceae	Blautia	-
4455767	1.7	12.0714	-10.3714	NB	0.0675117	Lactobacillales	Streptococcaceae	Streptococcus	-
182107	1.4	12	-10.6	NB	0.0790208	Clostridiales	Lachnospiraceae	Blautia	-
174763	2.8	13.5714	-10.7714	NB	0.0862894	Clostridiales	Lachnospiraceae	Blautia	-
OTU582	2.2	13.2143	-11.0143	ZINB	0.000290312	Clostridiales	Lachnospiraceae	-	-
198127	2.5	14	-11.5	ZINB	0.0625676	Clostridiales	Lachnospiraceae	-	-
OTU705	2	13.8571	-11.8571	NB	0.0140686	Lactobacillales	Streptococcaceae	Streptococcus	-
174288	0.4	12.3571	-11.9571	ZINB	0.0146065	Clostridiales	Lachnospiraceae	-	-
4469032	0.6	13.1429	-12.5429	NB	0.00620494	Lactobacillales	-	-	-
OTU520	0.3	13.5	-13.2	NB	0.00715741	Lactobacillales	Lactobacillaceae	Lactobacillus	zeae
324163	2.5	15.7143	-13.2143	NB	0.0453896	Clostridiales	Lachnospiraceae	Blautia	-
OTU855	3.1	16.9286	-13.8286	ZINB	0.00517351	Lactobacillales	Streptococcaceae	Streptococcus	-
349257	1	14.9286	-13.9286	ZINB	0.0015317	Clostridiales	Lachnospiraceae	Lachnospira	-
3450453	1.2	15.3571	-14.1571	NB	0.0120526	Clostridiales	Lachnospiraceae	Blautia	-
186896	0.4	15.7143	-15.3143	NB	0.000480492	Clostridiales	Lachnospiraceae	Blautia	-
OTU997	0.1	15.7857	-15.6857	NB	0.0171656	Lactobacillales	Lactobacillaceae	Lactobacillus	zeae
180629	1.4	17.1429	-15.7429	NB	0.00480069	Clostridiales	Lachnospiraceae	Blautia	-
176244	2.7	20.0714	-17.3714	NB	0.0153271	Clostridiales	Lachnospiraceae	Blautia	-
302352	1.1	18.6429	-17.5429	NB	0.0866704	Clostridiales	Lachnospiraceae	-	-
OTU1	5.8	23.7857	-17.9857	NB	0.0485965	Bifidobacteriales	Bifidobacteriaceae	Bifidobacterium	adolescentis
179729	2.5	20.5	-18	NB	0.0262225	Clostridiales	Lachnospiraceae	Blautia	-
271159	4.9	23	-18.1	NB	0.000279817	Lactobacillales	-	-	-
187035	3.6	21.8571	-18.2571	NB	0.0625676	Clostridiales	Lachnospiraceae	Blautia	-
OTU257	3.5	21.8571	-18.3571	NB	0.03722	Lactobacillales	Streptococcaceae	Streptococcus	-
198646	4.2	22.6429	-18.4429	NB	0.0644576	Clostridiales	Lachnospiraceae	Blautia	-
54794	2	21.8571	-19.8571	NB	0.0114194	Lactobacillales	Streptococcaceae	Streptococcus	-
191601	4.3	25.3571	-21.0571	NB	0.041679	Clostridiales	Lachnospiraceae	Blautia	-
OTU29	0.9	22.7857	-21.8857	NB	0.0647904	Lactobacillales	Lactobacillaceae	Lactobacillus	zeae
4448928	0.2	22.6429	-22.4429	NB	0.0837095	Clostridiales	Clostridiaceae	Clostridium	-
OTU339	3.9	27	-23.1	NB	0.0151215	Bifidobacteriales	Bifidobacteriaceae	Bifidobacterium	adolescentis
185563	3.7	27.9286	-24.2286	NB	0.0386289	Clostridiales	Lachnospiraceae	Blautia	-
363735	3.8	28.1429	-24.3429	NB	0.0215713	Clostridiales	Lachnospiraceae	Blautia	-
OTU416	3.8	28.4286	-24.6286	NB	0.00828774	Lactobacillales	Streptococcaceae	Streptococcus	-
3251419	0.5	25.2143	-24.7143	NB	0.00405961	Clostridiales	Lachnospiraceae	-	-
851733	0.4	25.3571	-24.9571	NB	0.0884757	Lactobacillales	Lactobacillaceae	Lactobacillus	reuteri
193666	5.3	30.2857	-24.9857	NB	0.0453774	Clostridiales	Lachnospiraceae	Blautia	-
OTU359	0.3	25.6429	-25.3429	NB	0.000143785	Clostridiales	-	-	-
OTU663	0.2	25.9286	-25.7286	NB	0.00986868	Clostridiales	-	-	-
OTU322	1.7	28.6429	-26.9429	NB	0.00325917	Clostridiales	Lachnospiraceae	Blautia	-
OTU703	0.6	28.0714	-27.4714	NB	0.0694764	Clostridiales	Lachnospiraceae	-	-
293307	1.1	28.7857	-27.6857	NB	0.00273905	Clostridiales	Lachnospiraceae	Blautia	-
3384047	0.6	28.4286	-27.8286	NB	0.00259292	Lactobacillales	Streptococcaceae	Streptococcus	-
OTU957	2	32.5714	-30.5714	NB	0.00247164	Clostridiales	Ruminococcaceae	-	-
578022	0.6	32	-31.4	NB	0.00949053	Lactobacillales	Enterococcaceae	Enterococcus	-
4365141	2.5	34.1429	-31.6429	NB	0.00653325	Lactobacillales	Leuconostocaceae	Leuconostoc	-
516611	0.6	33.7857	-33.1857	NB	0.000181168	Lactobacillales	Streptococcaceae	Streptococcus	-
724120	0.8	36.9286	-36.1286	NB	0.00015789	Lactobacillales	Streptococcaceae	Streptococcus	-
197930	2.2	39.7143	-37.5143	ZINB	0.0951441	Clostridiales	Lachnospiraceae	Roseburia	-
225919	1.3	40.2857	-38.9857	NB	0.00346044	Lactobacillales	-	-	-
197397	0.9	40.2857	-39.3857	ZINB	0.0105301	Clostridiales	Lachnospiraceae	Blautia	-
526804	2.6	42.3571	-39.7571	NB	0.00396915	Lactobacillales	Streptococcaceae	Streptococcus	-
4422456	0.5	43	-42.5	NB	0.00165839	Clostridiales	Veillonellaceae	Veillonella	parvula
165118	0.3	46.9286	-46.6286	NB	0.0753024	Bacteroidales	[Paraprevotellaceae]	Paraprevotella	-
300658	0.1	49.2143	-49.1143	NB	0.00973001	Lactobacillales	Streptococcaceae	Streptococcus	-
12574	20.1	69.8571	-49.7571	NB	0.00182948	Actinomycetales	Actinomycetaceae	Actinomyces	-
4443846	0.1	50.4286	-50.3286	NB	0.0114987	Clostridiales	Lachnospiraceae	Dorea	-
198128	5.3	59.6429	-54.3429	NB	0.0556759	Clostridiales	Lachnospiraceae	Blautia	-
4329571	0.8	59.2143	-58.4143	NB	0.0535554	Bacteroidales	Porphyromonadaceae	Parabacteroides	distasonis
536866	12.3	75.7143	-63.4143	NB	0.00530998	Lactobacillales	Streptococcaceae	Streptococcus	-
OTU424	4.2	68.0714	-63.8714	NB	0.000192731	Bifidobacteriales	Bifidobacteriaceae	Bifidobacterium	adolescentis
4431803	0.3	65.5	-65.2	NB	0.0590495	Streptophyta	-	-	-
176450	0.6	67.6429	-67.0429	ZINB	2.8649e-05	Clostridiales	Lachnospiraceae	Blautia	-
4309301	13.6	81.2143	-67.6143	NB	0.00166917	Lactobacillales	Streptococcaceae	Streptococcus	-
177062	1.9	69.7857	-67.8857	ZINB	0.0572117	Clostridiales	Lachnospiraceae	Blautia	-
OTU266	3.4	72.5714	-69.1714	NB	0.000989453	Clostridiales	Lachnospiraceae	Blautia	-
4442130	19.5	93.5	-74	NB	0.0272558	Lactobacillales	Streptococcaceae	Streptococcus	-
333114	0.1	81.2143	-81.1143	NB	0.00949053	Clostridiales	Lachnospiraceae	Blautia	-
197552	2.5	84.0714	-81.5714	ZINB	0.00180204	Clostridiales	Lachnospiraceae	Lachnospira	-
181432	1.3	94.7143	-93.4143	NB	0.00180204	Bacteroidales	[Paraprevotellaceae]	Paraprevotella	-
4439603	30.4	128.286	-97.8857	NB	0.0677357	Lactobacillales	Streptococcaceae	Streptococcus	-
190502	17.9	115.929	-98.0286	NB	0.0113818	Lactobacillales	Streptococcaceae	Streptococcus	-
1100972	3.4	102.571	-99.1714	NB	0.00409294	Lactobacillales	Streptococcaceae	Lactococcus	-
318970	17.4	116.786	-99.3857	ZINB	0.094065	Clostridiales	Lachnospiraceae	Blautia	-
4465907	14.8	125.357	-110.557	NB	0.0439136	Clostridiales	Lachnospiraceae	Blautia	-
360660	2.3	117.571	-115.271	NB	0.000480492	Clostridiales	Lachnospiraceae	Blautia	-
4363066	1	132.143	-131.143	NB	0.072384	Pasteurellales	Pasteurellaceae	Aggregatibacter	-
179267	0.1	137	-136.9	NB	0.0129353	Clostridiales	Lachnospiraceae	Coprococcus	-
190980	12.1	151.071	-138.971	NB	0.0068589	Clostridiales	-	-	-
190162	17.7	157.786	-140.086	NB	0.0537443	Clostridiales	Lachnospiraceae	Blautia	-
176980	0.2	147.286	-147.086	ZINB	0.000184349	Clostridiales	Lachnospiraceae	Dorea	-
679245	3.5	154.643	-151.143	NB	7.55896e-05	Lactobacillales	Lactobacillaceae	Lactobacillus	zeae
4473509	0.1	176.857	-176.757	NB	0.00398279	Clostridiales	Lachnospiraceae	-	-
4445673	4.8	185.214	-180.414	NB	0.0124691	Clostridiales	Clostridiaceae	Clostridium	-
592616	2.9	207.071	-204.171	ZINB	0.0658829	Erysipelotrichales	Erysipelotrichaceae	-	-
196054	7.7	220.143	-212.443	NB	0.0486599	Clostridiales	Lachnospiraceae	Blautia	-
276632	0.1	235.714	-235.614	NB	0.0107723	Lactobacillales	Lactobacillaceae	Lactobacillus	-
4396426	0.3	252	-251.7	NB	0.000398752	Clostridiales	Lachnospiraceae	-	-
4424239	78.3	370.357	-292.057	NB	0.0239875	Lactobacillales	Streptococcaceae	Streptococcus	-
4316928	14.9	377	-362.1	NB	0.00312415	Lactobacillales	Enterococcaceae	Enterococcus	-
326482	0.1	365.643	-365.543	NB	0.0025826	Bacteroidales	Prevotellaceae	Prevotella	copri
1667433	0.1	377.071	-376.971	NB	0.00547093	Clostridiales	Lachnospiraceae	Dorea	-
4321810	0.5	385.429	-384.929	NB	0.00411592	Clostridiales	Lachnospiraceae	Blautia	-
183604	50.2	451.714	-401.514	ZINB	0.0694764	Clostridiales	Lachnospiraceae	Blautia	-
4483337	0.2	413.5	-413.3	ZINB	0.000480492	Clostridiales	Lachnospiraceae	-	-
195166	4.9	431.286	-426.386	NB	0.0786965	Clostridiales	Lachnospiraceae	Blautia	-
308544	94.6	560.571	-465.971	NB	0.0911024	Clostridiales	Lachnospiraceae	Blautia	-
302049	89.1	605.429	-516.329	NB	0.0737866	Clostridiales	Lachnospiraceae	Blautia	-
175704	6.4	546.786	-540.386	NB	0.000179679	Clostridiales	Lachnospiraceae	Blautia	-
4449427	0.2	542.357	-542.157	ZINB	3.28696e-05	Clostridiales	Lachnospiraceae	[Ruminococcus]	-
281310	0.1	547.643	-547.543	NB	0.00247164	Lactobacillales	-	-	-
4480189	19.6	592.357	-572.757	NB	0.000522516	Lactobacillales	Lactobacillaceae	Lactobacillus	zeae
292735	127.2	770.214	-643.014	NB	0.0699788	Clostridiales	Lachnospiraceae	Blautia	-
2309802	0.8	898.5	-897.7	NB	0.00312415	Bacteroidales	Porphyromonadaceae	Parabacteroides	distasonis
193191	9.9	1004.57	-994.671	ZINB	0.0792521	Clostridiales	Lachnospiraceae	Lachnospira	-
73609	3.5	1008	-1004.5	NB	1.42965e-08	Lactobacillales	Lactobacillaceae	Lactobacillus	zeae
4315658	0.1	1084.57	-1084.47	NB	4.01072e-07	Lactobacillales	Lactobacillaceae	Lactobacillus	-
308444	0.1	1648.07	-1647.97	NB	0.000602489	Clostridiales	Clostridiaceae	Clostridium	hiranonis
4428313	3.1	1973.71	-1970.61	NB	9.92693e-05	Lactobacillales	Lactobacillaceae	Lactobacillus	-
316732	78.1	2187.57	-2109.47	NB	0.0556759	Clostridiales	Lachnospiraceae	Lachnospira	-
195937	55.1	2239.36	-2184.26	NB	0.00973001	Clostridiales	Lachnospiraceae	Blautia	-
186022	10.8	3749.93	-3739.13	NB	9.97925e-09	Clostridiales	Lachnospiraceae	Blautia	-
4425214	710.3	4524.21	-3813.91	NB	0.0033346	Lactobacillales	Streptococcaceae	Streptococcus	-
#Difference in mean relative abundance between groups; *NB-Negative Binomial, PSN- Poisson, ZINB-Zero Inflated Negative Binomial; Taxa in green indicate those OTUs similarly enriched or depleted in HC vs HRP comparison at 12 months of age.
